# Supplementary material for: Flea-Associated Bacterial Communities across an Environmental Transect in a Plague-Endemic Region of Uganda
Source: PLoS One. 2015 Oct 20;10(10):e0141057. doi: 10.1371/journal.pone.0141057 (PMC4617453; doi:10.1371/journal.pone.0141057)
Supplement: S1 File — (TXT) [file pone.0141057.s001.txt]

#SampleID	BarcodeSequence	LinkerPrimerSequence	Species	Sex	Site	Host	Collection	Elevation_Bin	Elevation	Temp_avg	Temp_avg_sqrt	Temp_max	Temp_max_sqrt	Temp_min	Temp_min_sqrt	Precip	Precip_sqrt	MAP	MAP_sqrt	Description
Xc.F.1.Mar11.1	AAGAGATGTCGA	CATGCTGCCTCCCGTAGGAGT	Xc	f	One	M_nafalensis	March_2011	Below_1300	728	300.798	17.34352905	307.421	17.53342522	294.704	17.16694498	55.2848	7.435374906	900.56168	30.00935987	UgandaFlea4
Xc.F.1.Mar11.2	AAGCTGCAGTCG	CATGCTGCCTCCCGTAGGAGT	Xc	f	One	A_hindei	March_2011	Below_1300	728	300.798	17.34352905	307.421	17.53342522	294.704	17.16694498	55.2848	7.435374906	900.56168	30.00935987	UgandaFlea5
Xc.F.1.Mar11.3	AATCGTGACTCG	CATGCTGCCTCCCGTAGGAGT	Xc	f	One	A_hindei	March_2011	Below_1300	728	300.798	17.34352905	307.421	17.53342522	294.704	17.16694498	55.2848	7.435374906	900.56168	30.00935987	UgandaFlea7
Xc.M.1.Mar11.1	AACGCACGCTAG	CATGCTGCCTCCCGTAGGAGT	Xc	m	One	A_hindei	March_2011	Below_1300	728	300.798	17.34352905	307.421	17.53342522	294.704	17.16694498	55.2848	7.435374906	900.56168	30.00935987	UgandaFlea1
Xc.M.1.Mar11.2	AACTCGTCGATG	CATGCTGCCTCCCGTAGGAGT	Xc	m	One	A_hindei	March_2011	Below_1300	728	300.798	17.34352905	307.421	17.53342522	294.704	17.16694498	55.2848	7.435374906	900.56168	30.00935987	UgandaFlea2
Xc.M.1.Mar11.3	AACTGTGCGTAC	CATGCTGCCTCCCGTAGGAGT	Xc	m	One	M_nafalensis	March_2011	Below_1300	728	300.798	17.34352905	307.421	17.53342522	294.704	17.16694498	55.2848	7.435374906	900.56168	30.00935987	UgandaFlea3
Xc.M.1.Mar11.4	AATCAGTCTCGT	CATGCTGCCTCCCGTAGGAGT	Xc	m	One	Mastomys	March_2011	Below_1300	728	300.798	17.34352905	307.421	17.53342522	294.704	17.16694498	55.2848	7.435374906	900.56168	30.00935987	UgandaFlea6
Xc.F.1.Dec10.1	CCTAGTACTGAT	CATGCTGCCTCCCGTAGGAGT	Xc	f	One	M_natalensis	NovDec_2010	Below_1300	728	298.7115	17.28327226	305.0495	17.46566632	292.7925	17.11118056	45.5851	6.751673867	900.56168	30.00935987	UgandaFlea201
Xc.F.1.Dec10.2	CCTCTCGTGATC	CATGCTGCCTCCCGTAGGAGT	Xc	f	One	M_natalensis	NovDec_2010	Below_1300	728	298.7115	17.28327226	305.0495	17.46566632	292.7925	17.11118056	45.5851	6.751673867	900.56168	30.00935987	UgandaFlea202
Xc.F.1.Dec10.3	CGAAGACTGCTG	CATGCTGCCTCCCGTAGGAGT	Xc	f	One	M_natalensis	NovDec_2010	Below_1300	728	298.7115	17.28327226	305.0495	17.46566632	292.7925	17.11118056	45.5851	6.751673867	900.56168	30.00935987	UgandaFlea203
Xc.M.1.Dec10.1	CCGATGTCAGAT	CATGCTGCCTCCCGTAGGAGT	Xc	m	One	M_natalensis	NovDec_2010	Below_1300	728	298.7115	17.28327226	305.0495	17.46566632	292.7925	17.11118056	45.5851	6.751673867	900.56168	30.00935987	UgandaFlea200
Xc.F.1.Oct10.1	CTGTCTCTCCTA	CATGCTGCCTCCCGTAGGAGT	Xc	f	One	A_hindei	Oct_2010	Below_1300	728	297.273	17.24160665	303.151	17.41123201	292.276	17.09608142	201.213	14.18495682	900.56168	30.00935987	UgandaFlea284
Xc.M.1.Oct10.1	CTGTGACATTGT	CATGCTGCCTCCCGTAGGAGT	Xc	m	One	M_natalensis	Oct_2010	Below_1300	728	297.273	17.24160665	303.151	17.41123201	292.276	17.09608142	201.213	14.18495682	900.56168	30.00935987	UgandaFlea285
Xc.F.2.Mar11.1	ACACATGTCTAC	CATGCTGCCTCCCGTAGGAGT	Xc	f	Two	A_niloticus	March_2011	Below_1300	810	300.511	17.3352531	306.988	17.52107303	294.46	17.15983683	42.414525	6.512643473	864.1938925	29.39717491	UgandaFlea9
Xc.F.2.Mar11.2	ACACGAGCCACA	CATGCTGCCTCCCGTAGGAGT	Xc	f	Two	A_niloticus	March_2011	Below_1300	810	300.511	17.3352531	306.988	17.52107303	294.46	17.15983683	42.414525	6.512643473	864.1938925	29.39717491	UgandaFlea10
Xc.F.2.Mar11.3	ACACGGTGTCTA	CATGCTGCCTCCCGTAGGAGT	Xc	f	Two	A_niloticus	March_2011	Below_1300	810	300.511	17.3352531	306.988	17.52107303	294.46	17.15983683	42.414525	6.512643473	864.1938925	29.39717491	UgandaFlea11
Xc.F.2.Mar11.4	ACAGCTAGCTTG	CATGCTGCCTCCCGTAGGAGT	Xc	f	Two	A_niloticus	March_2011	Below_1300	810	300.511	17.3352531	306.988	17.52107303	294.46	17.15983683	42.414525	6.512643473	864.1938925	29.39717491	UgandaFlea17
Xc.M.2.Mar11.1	ACACACTATGGC	CATGCTGCCTCCCGTAGGAGT	Xc	m	Two	R_rattus	March_2011	Below_1300	810	300.511	17.3352531	306.988	17.52107303	294.46	17.15983683	42.414525	6.512643473	864.1938925	29.39717491	UgandaFlea8
Xc.M.2.Mar11.2	ACACTAGATCCG	CATGCTGCCTCCCGTAGGAGT	Xc	m	Two	A_niloticus	March_2011	Below_1300	810	300.511	17.3352531	306.988	17.52107303	294.46	17.15983683	42.414525	6.512643473	864.1938925	29.39717491	UgandaFlea12
Xc.M.2.Mar11.3	ACACTGTTCATG	CATGCTGCCTCCCGTAGGAGT	Xc	m	Two	A_niloticus	March_2011	Below_1300	810	300.511	17.3352531	306.988	17.52107303	294.46	17.15983683	42.414525	6.512643473	864.1938925	29.39717491	UgandaFlea13
Xc.M.2.Mar11.4	ACAGACCACTCA	CATGCTGCCTCCCGTAGGAGT	Xc	m	Two	A_niloticus	March_2011	Below_1300	810	300.511	17.3352531	306.988	17.52107303	294.46	17.15983683	42.414525	6.512643473	864.1938925	29.39717491	UgandaFlea14
Xc.M.2.Mar11.5	ACAGAGTCGGCT	CATGCTGCCTCCCGTAGGAGT	Xc	m	Two	A_niloticus	March_2011	Below_1300	810	300.511	17.3352531	306.988	17.52107303	294.46	17.15983683	42.414525	6.512643473	864.1938925	29.39717491	UgandaFlea15
Xc.M.2.Mar11.6	ACAGCAGTGGTC	CATGCTGCCTCCCGTAGGAGT	Xc	m	Two	A_niloticus	March_2011	Below_1300	810	300.511	17.3352531	306.988	17.52107303	294.46	17.15983683	42.414525	6.512643473	864.1938925	29.39717491	UgandaFlea16
Xc.M.2.Mar11.7	ACAGTGCTTCAT	CATGCTGCCTCCCGTAGGAGT	Xc	m	Two	A_niloticus	March_2011	Below_1300	810	300.511	17.3352531	306.988	17.52107303	294.46	17.15983683	42.414525	6.512643473	864.1938925	29.39717491	UgandaFlea18
Xc.M.2.Mar11.8	ACAGTTGCGCGA	CATGCTGCCTCCCGTAGGAGT	Xc	m	Two	A_niloticus	March_2011	Below_1300	810	300.511	17.3352531	306.988	17.52107303	294.46	17.15983683	42.414525	6.512643473	864.1938925	29.39717491	UgandaFlea19
Xc.M.2.Mar11.9	ACATCACTTAGC	CATGCTGCCTCCCGTAGGAGT	Xc	m	Two	A_niloticus	March_2011	Below_1300	810	300.511	17.3352531	306.988	17.52107303	294.46	17.15983683	42.414525	6.512643473	864.1938925	29.39717491	UgandaFlea20
Xc.M.2.Mar11.10	ACATGATCGTTC	CATGCTGCCTCCCGTAGGAGT	Xc	m	Two	A_niloticus	March_2011	Below_1300	810	300.511	17.3352531	306.988	17.52107303	294.46	17.15983683	42.414525	6.512643473	864.1938925	29.39717491	UgandaFlea21
Xc.M.2.Mar11.11	ACATGTCACGTG	CATGCTGCCTCCCGTAGGAGT	Xc	m	Two	A_niloticus	March_2011	Below_1300	810	300.511	17.3352531	306.988	17.52107303	294.46	17.15983683	42.414525	6.512643473	864.1938925	29.39717491	UgandaFlea22
Xc.M.2.Mar11.12	ACATTCAGCGCA	CATGCTGCCTCCCGTAGGAGT	Xc	m	Two	A_niloticus	March_2011	Below_1300	810	300.511	17.3352531	306.988	17.52107303	294.46	17.15983683	42.414525	6.512643473	864.1938925	29.39717491	UgandaFlea23
Xc.F.2.Dec10.1	CGAATCGACACT	CATGCTGCCTCCCGTAGGAGT	Xc	f	Two	M_natalensis	NovDec_2010	Below_1300	810	298.1605	17.26732463	304.516	17.45038682	292.219	17.09441429	34.6025	5.88238897	864.1938925	29.39717491	UgandaFlea204
Xc.F.2.Dec10.2	CGACATGCTATT	CATGCTGCCTCCCGTAGGAGT	Xc	f	Two	R_rattus	NovDec_2010	Below_1300	810	298.1605	17.26732463	304.516	17.45038682	292.219	17.09441429	34.6025	5.88238897	864.1938925	29.39717491	UgandaFlea206
Xc.F.2.Dec10.3	CGACTTATGTGT	CATGCTGCCTCCCGTAGGAGT	Xc	f	Two	R_rattus	NovDec_2010	Below_1300	810	298.1605	17.26732463	304.516	17.45038682	292.219	17.09441429	34.6025	5.88238897	864.1938925	29.39717491	UgandaFlea207
Xc.F.2.Dec10.4	CGAGAGTTACGC	CATGCTGCCTCCCGTAGGAGT	Xc	f	Two	R_rattus	NovDec_2010	Below_1300	810	298.1605	17.26732463	304.516	17.45038682	292.219	17.09441429	34.6025	5.88238897	864.1938925	29.39717491	UgandaFlea208
Xc.F.2.Dec10.5	CGAGCAGCACAT	CATGCTGCCTCCCGTAGGAGT	Xc	f	Two	R_rattus	NovDec_2010	Below_1300	810	298.1605	17.26732463	304.516	17.45038682	292.219	17.09441429	34.6025	5.88238897	864.1938925	29.39717491	UgandaFlea209
Xc.F.2.Dec10.6	CGAGTTGTAGCG	CATGCTGCCTCCCGTAGGAGT	Xc	f	Two	R_rattus	NovDec_2010	Below_1300	810	298.1605	17.26732463	304.516	17.45038682	292.219	17.09441429	34.6025	5.88238897	864.1938925	29.39717491	UgandaFlea212
Xc.F.2.Dec10.7	CGATAGATCTTC	CATGCTGCCTCCCGTAGGAGT	Xc	f	Two	R_rattus	NovDec_2010	Below_1300	810	298.1605	17.26732463	304.516	17.45038682	292.219	17.09441429	34.6025	5.88238897	864.1938925	29.39717491	UgandaFlea213
Xc.F.2.Dec10.8	CGATATTCATCG	CATGCTGCCTCCCGTAGGAGT	Xc	f	Two	R_rattus	NovDec_2010	Below_1300	810	298.1605	17.26732463	304.516	17.45038682	292.219	17.09441429	34.6025	5.88238897	864.1938925	29.39717491	UgandaFlea214
Xc.M.2.Dec10.1	CGACAGCTGACA	CATGCTGCCTCCCGTAGGAGT	Xc	m	Two	R_rattus	NovDec_2010	Below_1300	810	298.1605	17.26732463	304.516	17.45038682	292.219	17.09441429	34.6025	5.88238897	864.1938925	29.39717491	UgandaFlea205
Xc.M.2.Dec10.2	CGAGGCTCAGTA	CATGCTGCCTCCCGTAGGAGT	Xc	m	Two	R_rattus	NovDec_2010	Below_1300	810	298.1605	17.26732463	304.516	17.45038682	292.219	17.09441429	34.6025	5.88238897	864.1938925	29.39717491	UgandaFlea210
Xc.M.2.Dec10.3	CGAGTCTAGTTG	CATGCTGCCTCCCGTAGGAGT	Xc	m	Two	R_rattus	NovDec_2010	Below_1300	810	298.1605	17.26732463	304.516	17.45038682	292.219	17.09441429	34.6025	5.88238897	864.1938925	29.39717491	UgandaFlea211
Xc.M.2.Dec10.4	CGATCGAGTGTT	CATGCTGCCTCCCGTAGGAGT	Xc	m	Two	R_rattus	NovDec_2010	Below_1300	810	298.1605	17.26732463	304.516	17.45038682	292.219	17.09441429	34.6025	5.88238897	864.1938925	29.39717491	UgandaFlea215
Xc.M.2.Dec10.5	CGATGCACCAGA	CATGCTGCCTCCCGTAGGAGT	Xc	m	Two	R_rattus	NovDec_2010	Below_1300	810	298.1605	17.26732463	304.516	17.45038682	292.219	17.09441429	34.6025	5.88238897	864.1938925	29.39717491	UgandaFlea216
Xc.M.2.Dec10.6	CGATGTCGTCAA	CATGCTGCCTCCCGTAGGAGT	Xc	m	Two	R_rattus	NovDec_2010	Below_1300	810	298.1605	17.26732463	304.516	17.45038682	292.219	17.09441429	34.6025	5.88238897	864.1938925	29.39717491	UgandaFlea217
Xc.M.2.Dec10.7	CGCACATGTTAT	CATGCTGCCTCCCGTAGGAGT	Xc	m	Two	R_rattus	NovDec_2010	Below_1300	810	298.1605	17.26732463	304.516	17.45038682	292.219	17.09441429	34.6025	5.88238897	864.1938925	29.39717491	UgandaFlea218
Xc.F.2.Oct10.1	CTGTTCGTAGAG	CATGCTGCCTCCCGTAGGAGT	Xc	f	Two	R_rattus	Oct_2010	Below_1300	810	296.82	17.22846482	302.591	17.395143	292.013	17.08838787	207.1325	14.39209853	864.1938925	29.39717491	UgandaFlea286
Xc.F.2.Oct10.2	GAACTGTATCTC	CATGCTGCCTCCCGTAGGAGT	Xc	f	Two	R_rattus	Oct_2010	Below_1300	810	296.82	17.22846482	302.591	17.395143	292.013	17.08838787	207.1325	14.39209853	864.1938925	29.39717491	UgandaFlea291
Xc.F.2.Oct10.3	GAAGAGTGATCA	CATGCTGCCTCCCGTAGGAGT	Xc	f	Two	R_rattus	Oct_2010	Below_1300	810	296.82	17.22846482	302.591	17.395143	292.013	17.08838787	207.1325	14.39209853	864.1938925	29.39717491	UgandaFlea292
Xc.F.2.Oct10.4	GAAGCTACTGTC	CATGCTGCCTCCCGTAGGAGT	Xc	f	Two	R_rattus	Oct_2010	Below_1300	810	296.82	17.22846482	302.591	17.395143	292.013	17.08838787	207.1325	14.39209853	864.1938925	29.39717491	UgandaFlea293
Xc.F.2.Oct10.5	GAAGTCTCGCAT	CATGCTGCCTCCCGTAGGAGT	Xc	f	Two	R_rattus	Oct_2010	Below_1300	810	296.82	17.22846482	302.591	17.395143	292.013	17.08838787	207.1325	14.39209853	864.1938925	29.39717491	UgandaFlea294
Xc.M.2.Oct10.1	CTTAGCACATCA	CATGCTGCCTCCCGTAGGAGT	Xc	m	Two	R_rattus	Oct_2010	Below_1300	810	296.82	17.22846482	302.591	17.395143	292.013	17.08838787	207.1325	14.39209853	864.1938925	29.39717491	UgandaFlea287
Xc.M.2.Oct10.2	CTTGATGCGTAT	CATGCTGCCTCCCGTAGGAGT	Xc	m	Two	R_rattus	Oct_2010	Below_1300	810	296.82	17.22846482	302.591	17.395143	292.013	17.08838787	207.1325	14.39209853	864.1938925	29.39717491	UgandaFlea288
Xc.M.2.Oct10.3	CTTGTGTCGATA	CATGCTGCCTCCCGTAGGAGT	Xc	m	Two	R_rattus	Oct_2010	Below_1300	810	296.82	17.22846482	302.591	17.395143	292.013	17.08838787	207.1325	14.39209853	864.1938925	29.39717491	UgandaFlea289
Xc.M.2.Oct10.4	GAACATGATGAG	CATGCTGCCTCCCGTAGGAGT	Xc	m	Two	R_rattus	Oct_2010	Below_1300	810	296.82	17.22846482	302.591	17.395143	292.013	17.08838787	207.1325	14.39209853	864.1938925	29.39717491	UgandaFlea290
Xc.M.2.Oct10.5	GAATGATGAGTG	CATGCTGCCTCCCGTAGGAGT	Xc	m	Two	R_rattus	Oct_2010	Below_1300	810	296.82	17.22846482	302.591	17.395143	292.013	17.08838787	207.1325	14.39209853	864.1938925	29.39717491	UgandaFlea295
Xc.F.3.Mar11.1	ACCACATACATC	CATGCTGCCTCCCGTAGGAGT	Xc	f	Three	A_niloticus	March_2011	Below_1300	937	300.186	17.3258766	305.968	17.491941	294.83	17.17061443	65.174925	8.073098847	1069.004523	32.69563461	UgandaFlea24
Xc.F.3.Mar11.2	ACCAGCGACTAG	CATGCTGCCTCCCGTAGGAGT	Xc	f	Three	A_niloticus	March_2011	Below_1300	937	300.186	17.3258766	305.968	17.491941	294.83	17.17061443	65.174925	8.073098847	1069.004523	32.69563461	UgandaFlea26
Xc.F.3.Mar11.3	ACCGCAGAGTCA	CATGCTGCCTCCCGTAGGAGT	Xc	f	Three	A_niloticus	March_2011	Below_1300	937	300.186	17.3258766	305.968	17.491941	294.83	17.17061443	65.174925	8.073098847	1069.004523	32.69563461	UgandaFlea27
Xc.F.3.Mar11.4	ACCTCGATCAGA	CATGCTGCCTCCCGTAGGAGT	Xc	f	Three	A_niloticus	March_2011	Below_1300	937	300.186	17.3258766	305.968	17.491941	294.83	17.17061443	65.174925	8.073098847	1069.004523	32.69563461	UgandaFlea28
Xc.F.3.Mar11.5	ACCTGTCTCTCT	CATGCTGCCTCCCGTAGGAGT	Xc	f	Three	R_rattus	March_2011	Below_1300	937	300.186	17.3258766	305.968	17.491941	294.83	17.17061443	65.174925	8.073098847	1069.004523	32.69563461	UgandaFlea29
Xc.F.3.Mar11.6	ACGCTCATGGAT	CATGCTGCCTCCCGTAGGAGT	Xc	f	Three	A_niloticus	March_2011	Below_1300	937	300.186	17.3258766	305.968	17.491941	294.83	17.17061443	65.174925	8.073098847	1069.004523	32.69563461	UgandaFlea37
Xc.F.3.Mar11.7	ACGGATCGTCAG	CATGCTGCCTCCCGTAGGAGT	Xc	f	Three	A_niloticus	March_2011	Below_1300	937	300.186	17.3258766	305.968	17.491941	294.83	17.17061443	65.174925	8.073098847	1069.004523	32.69563461	UgandaFlea38
Xc.F.3.Mar11.8	ACGGTGAGTGTC	CATGCTGCCTCCCGTAGGAGT	Xc	f	Three	A_niloticus	March_2011	Below_1300	937	300.186	17.3258766	305.968	17.491941	294.83	17.17061443	65.174925	8.073098847	1069.004523	32.69563461	UgandaFlea39
Xc.M.3.Mar11.1	ACCAGACGATGC	CATGCTGCCTCCCGTAGGAGT	Xc	m	Three	A_niloticus	March_2011	Below_1300	937	300.186	17.3258766	305.968	17.491941	294.83	17.17061443	65.174925	8.073098847	1069.004523	32.69563461	UgandaFlea25
Xc.M.3.Mar11.2	ACGACGTCTTAG	CATGCTGCCTCCCGTAGGAGT	Xc	m	Three	A_niloticus	March_2011	Below_1300	937	300.186	17.3258766	305.968	17.491941	294.83	17.17061443	65.174925	8.073098847	1069.004523	32.69563461	UgandaFlea30
Xc.M.3.Mar11.3	ACGAGTGCTATC	CATGCTGCCTCCCGTAGGAGT	Xc	m	Three	A_niloticus	March_2011	Below_1300	937	300.186	17.3258766	305.968	17.491941	294.83	17.17061443	65.174925	8.073098847	1069.004523	32.69563461	UgandaFlea31
Xc.M.3.Mar11.4	ACGATGCGACCA	CATGCTGCCTCCCGTAGGAGT	Xc	m	Three	A_niloticus	March_2011	Below_1300	937	300.186	17.3258766	305.968	17.491941	294.83	17.17061443	65.174925	8.073098847	1069.004523	32.69563461	UgandaFlea32
Xc.M.3.Mar11.5	ACGCAACTGCTA	CATGCTGCCTCCCGTAGGAGT	Xc	m	Three	A_niloticus	March_2011	Below_1300	937	300.186	17.3258766	305.968	17.491941	294.83	17.17061443	65.174925	8.073098847	1069.004523	32.69563461	UgandaFlea33
Xc.M.3.Mar11.6	ACGCGATACTGG	CATGCTGCCTCCCGTAGGAGT	Xc	m	Three	A_niloticus	March_2011	Below_1300	937	300.186	17.3258766	305.968	17.491941	294.83	17.17061443	65.174925	8.073098847	1069.004523	32.69563461	UgandaFlea34
Xc.M.3.Mar11.7	ACGCGCAGATAC	CATGCTGCCTCCCGTAGGAGT	Xc	m	Three	A_niloticus	March_2011	Below_1300	937	300.186	17.3258766	305.968	17.491941	294.83	17.17061443	65.174925	8.073098847	1069.004523	32.69563461	UgandaFlea35
Xc.M.3.Mar11.8	ACGCTATCTGGA	CATGCTGCCTCCCGTAGGAGT	Xc	m	Three	A_niloticus	March_2011	Below_1300	937	300.186	17.3258766	305.968	17.491941	294.83	17.17061443	65.174925	8.073098847	1069.004523	32.69563461	UgandaFlea36
Xc.F.3.Dec10.1	CGCACTCTAGAA	CATGCTGCCTCCCGTAGGAGT	Xc	f	Three	R_rattus	NovDec_2010	Below_1300	937	297.86	17.25862103	303.105	17.40991097	293.042	17.11846956	43.006	6.557896004	1069.004523	32.69563461	UgandaFlea219
Xc.F.3.Dec10.2	CGCAGCGGTATA	CATGCTGCCTCCCGTAGGAGT	Xc	f	Three	R_rattus	NovDec_2010	Below_1300	937	297.86	17.25862103	303.105	17.40991097	293.042	17.11846956	43.006	6.557896004	1069.004523	32.69563461	UgandaFlea221
Xc.F.3.Dec10.3	CGGAGTGTCTAT	CATGCTGCCTCCCGTAGGAGT	Xc	f	Three	R_rattus	NovDec_2010	Below_1300	937	297.86	17.25862103	303.105	17.40991097	293.042	17.11846956	43.006	6.557896004	1069.004523	32.69563461	UgandaFlea227
Xc.F.3.Dec10.4	CGGCGATGTACA	CATGCTGCCTCCCGTAGGAGT	Xc	f	Three	R_rattus	NovDec_2010	Below_1300	937	297.86	17.25862103	303.105	17.40991097	293.042	17.11846956	43.006	6.557896004	1069.004523	32.69563461	UgandaFlea228
Xc.M.3.Dec10.1	CGCAGACAGACT	CATGCTGCCTCCCGTAGGAGT	Xc	m	Three	R_rattus	NovDec_2010	Below_1300	937	297.86	17.25862103	303.105	17.40991097	293.042	17.11846956	43.006	6.557896004	1069.004523	32.69563461	UgandaFlea220
Xc.M.3.Dec10.2	CGCATGAGGATC	CATGCTGCCTCCCGTAGGAGT	Xc	m	Three	R_rattus	NovDec_2010	Below_1300	937	297.86	17.25862103	303.105	17.40991097	293.042	17.11846956	43.006	6.557896004	1069.004523	32.69563461	UgandaFlea222
Xc.M.3.Dec10.3	CGCGATAGCAGT	CATGCTGCCTCCCGTAGGAGT	Xc	m	Three	R_rattus	NovDec_2010	Below_1300	937	297.86	17.25862103	303.105	17.40991097	293.042	17.11846956	43.006	6.557896004	1069.004523	32.69563461	UgandaFlea223
Xc.M.3.Dec10.4	CGCGTAACTGTA	CATGCTGCCTCCCGTAGGAGT	Xc	m	Three	R_rattus	NovDec_2010	Below_1300	937	297.86	17.25862103	303.105	17.40991097	293.042	17.11846956	43.006	6.557896004	1069.004523	32.69563461	UgandaFlea224
Xc.M.3.Dec10.5	CGCTAGAACGCA	CATGCTGCCTCCCGTAGGAGT	Xc	m	Three	R_rattus	NovDec_2010	Below_1300	937	297.86	17.25862103	303.105	17.40991097	293.042	17.11846956	43.006	6.557896004	1069.004523	32.69563461	UgandaFlea225
Xc.M.3.Dec10.6	CGCTTATCGAGA	CATGCTGCCTCCCGTAGGAGT	Xc	m	Three	R_rattus	NovDec_2010	Below_1300	937	297.86	17.25862103	303.105	17.40991097	293.042	17.11846956	43.006	6.557896004	1069.004523	32.69563461	UgandaFlea226
Xc.M.3.Dec10.7	CGTAAGTCTACT	CATGCTGCCTCCCGTAGGAGT	Xc	m	Three	R_rattus	NovDec_2010	Below_1300	937	297.86	17.25862103	303.105	17.40991097	293.042	17.11846956	43.006	6.557896004	1069.004523	32.69563461	UgandaFlea229
Xc.M.3.Dec10.8	CGTACAGTTATC	CATGCTGCCTCCCGTAGGAGT	Xc	m	Three	R_rattus	NovDec_2010	Below_1300	937	297.86	17.25862103	303.105	17.40991097	293.042	17.11846956	43.006	6.557896004	1069.004523	32.69563461	UgandaFlea230
Xc.F.3.Oct10.1	GACAGTTACTGC	CATGCTGCCTCCCGTAGGAGT	Xc	f	Three	R_rattus	Oct_2010	Below_1300	937	296.578	17.22144013	301.021	17.34995677	292.689	17.10815595	277.94075	16.67155512	1069.004523	32.69563461	UgandaFlea299
Xc.F.3.Oct10.2	GACATCGGCTAT	CATGCTGCCTCCCGTAGGAGT	Xc	f	Three	R_rattus	Oct_2010	Below_1300	937	296.578	17.22144013	301.021	17.34995677	292.689	17.10815595	277.94075	16.67155512	1069.004523	32.69563461	UgandaFlea300
Xc.F.3.Oct10.3	GACCACTACGAT	CATGCTGCCTCCCGTAGGAGT	Xc	f	Three	R_rattus	Oct_2010	Below_1300	937	296.578	17.22144013	301.021	17.34995677	292.689	17.10815595	277.94075	16.67155512	1069.004523	32.69563461	UgandaFlea301
Xc.F.3.Oct10.4	GACCGAGCTATG	CATGCTGCCTCCCGTAGGAGT	Xc	f	Three	R_rattus	Oct_2010	Below_1300	937	296.578	17.22144013	301.021	17.34995677	292.689	17.10815595	277.94075	16.67155512	1069.004523	32.69563461	UgandaFlea302
Xc.F.3.Oct10.5	GACGAGTCAGTC	CATGCTGCCTCCCGTAGGAGT	Xc	f	Three	R_rattus	Oct_2010	Below_1300	937	296.578	17.22144013	301.021	17.34995677	292.689	17.10815595	277.94075	16.67155512	1069.004523	32.69563461	UgandaFlea303
Xc.F.3.Oct10.6	GACGATATCGCG	CATGCTGCCTCCCGTAGGAGT	Xc	f	Three	R_rattus	Oct_2010	Below_1300	937	296.578	17.22144013	301.021	17.34995677	292.689	17.10815595	277.94075	16.67155512	1069.004523	32.69563461	UgandaFlea304
Xc.F.3.Oct10.7	GACGCAGTAGCT	CATGCTGCCTCCCGTAGGAGT	Xc	f	Three	R_rattus	Oct_2010	Below_1300	937	296.578	17.22144013	301.021	17.34995677	292.689	17.10815595	277.94075	16.67155512	1069.004523	32.69563461	UgandaFlea305
Xc.F.3.Oct10.8	GACGCTAGTTCA	CATGCTGCCTCCCGTAGGAGT	Xc	f	Three	R_rattus	Oct_2010	Below_1300	937	296.578	17.22144013	301.021	17.34995677	292.689	17.10815595	277.94075	16.67155512	1069.004523	32.69563461	UgandaFlea306
Xc.M.3.Oct10.1	GACACTCGAATC	CATGCTGCCTCCCGTAGGAGT	Xc	m	Three	R_rattus	Oct_2010	Below_1300	937	296.578	17.22144013	301.021	17.34995677	292.689	17.10815595	277.94075	16.67155512	1069.004523	32.69563461	UgandaFlea296
Xc.M.3.Oct10.2	GACAGCGTTGAC	CATGCTGCCTCCCGTAGGAGT	Xc	m	Three	R_rattus	Oct_2010	Below_1300	937	296.578	17.22144013	301.021	17.34995677	292.689	17.10815595	277.94075	16.67155512	1069.004523	32.69563461	UgandaFlea297
Xc.M.3.Oct10.3	GACAGGAGATAG	CATGCTGCCTCCCGTAGGAGT	Xc	m	Three	R_rattus	Oct_2010	Below_1300	937	296.578	17.22144013	301.021	17.34995677	292.689	17.10815595	277.94075	16.67155512	1069.004523	32.69563461	UgandaFlea298
Xc.M.3.Oct10.4	GACGTTGCACAG	CATGCTGCCTCCCGTAGGAGT	Xc	m	Three	R_rattus	Oct_2010	Below_1300	937	296.578	17.22144013	301.021	17.34995677	292.689	17.10815595	277.94075	16.67155512	1069.004523	32.69563461	UgandaFlea307
Xc.M.3.Oct10.5	GACTAACGTCAC	CATGCTGCCTCCCGTAGGAGT	Xc	m	Three	R_rattus	Oct_2010	Below_1300	937	296.578	17.22144013	301.021	17.34995677	292.689	17.10815595	277.94075	16.67155512	1069.004523	32.69563461	UgandaFlea308
Xc.M.3.Oct10.6	GACTAGACCAGC	CATGCTGCCTCCCGTAGGAGT	Xc	m	Three	R_rattus	Oct_2010	Below_1300	937	296.578	17.22144013	301.021	17.34995677	292.689	17.10815595	277.94075	16.67155512	1069.004523	32.69563461	UgandaFlea309
Xc.M.3.Oct10.7	GACTCACTCAAT	CATGCTGCCTCCCGTAGGAGT	Xc	m	Three	R_rattus	Oct_2010	Below_1300	937	296.578	17.22144013	301.021	17.34995677	292.689	17.10815595	277.94075	16.67155512	1069.004523	32.69563461	UgandaFlea310
Xc.M.3.Oct10.8	GACTCGAATCGT	CATGCTGCCTCCCGTAGGAGT	Xc	m	Three	R_rattus	Oct_2010	Below_1300	937	296.578	17.22144013	301.021	17.34995677	292.689	17.10815595	277.94075	16.67155512	1069.004523	32.69563461	UgandaFlea311
Xc.F.4.Mar11.1	ACGTGAGAGAAT	CATGCTGCCTCCCGTAGGAGT	Xc	f	Four	R_rattus	March_2011	Below_1300	992	299.568	17.30803282	305.069	17.46622455	294.607	17.16411955	59.1273	7.689427807	1091.77279	33.04198526	UgandaFlea42
Xc.F.4.Mar11.2	ACGTGCCGTAGA	CATGCTGCCTCCCGTAGGAGT	Xc	f	Four	R_rattus	March_2011	Below_1300	992	299.568	17.30803282	305.069	17.46622455	294.607	17.16411955	59.1273	7.689427807	1091.77279	33.04198526	UgandaFlea43
Xc.F.4.Mar11.3	ACTCACGGTATG	CATGCTGCCTCCCGTAGGAGT	Xc	f	Four	A_niloticus	March_2011	Below_1300	992	299.568	17.30803282	305.069	17.46622455	294.607	17.16411955	59.1273	7.689427807	1091.77279	33.04198526	UgandaFlea49
Xc.F.4.Mar11.4	ACTCAGATACTC	CATGCTGCCTCCCGTAGGAGT	Xc	f	Four	A_niloticus	March_2011	Below_1300	992	299.568	17.30803282	305.069	17.46622455	294.607	17.16411955	59.1273	7.689427807	1091.77279	33.04198526	UgandaFlea50
Xc.F.4.Mar11.5	ACTCGATTCGAT	CATGCTGCCTCCCGTAGGAGT	Xc	f	Four	A_niloticus	March_2011	Below_1300	992	299.568	17.30803282	305.069	17.46622455	294.607	17.16411955	59.1273	7.689427807	1091.77279	33.04198526	UgandaFlea51
Xc.F.4.Mar11.6	ACTGACAGCCAT	CATGCTGCCTCCCGTAGGAGT	Xc	f	Four	A_niloticus	March_2011	Below_1300	992	299.568	17.30803282	305.069	17.46622455	294.607	17.16411955	59.1273	7.689427807	1091.77279	33.04198526	UgandaFlea54
Xc.F.4.Mar11.7	ACTGATCCTAGT	CATGCTGCCTCCCGTAGGAGT	Xc	f	Four	A_niloticus	March_2011	Below_1300	992	299.568	17.30803282	305.069	17.46622455	294.607	17.16411955	59.1273	7.689427807	1091.77279	33.04198526	UgandaFlea55
Xc.M.4.Mar11.1	ACGTACTCAGTG	CATGCTGCCTCCCGTAGGAGT	Xc	m	Four	A_niloticus	March_2011	Below_1300	992	299.568	17.30803282	305.069	17.46622455	294.607	17.16411955	59.1273	7.689427807	1091.77279	33.04198526	UgandaFlea40
Xc.M.4.Mar11.2	ACGTCTGTAGCA	CATGCTGCCTCCCGTAGGAGT	Xc	m	Four	R_rattus	March_2011	Below_1300	992	299.568	17.30803282	305.069	17.46622455	294.607	17.16411955	59.1273	7.689427807	1091.77279	33.04198526	UgandaFlea41
Xc.M.4.Mar11.3	ACGTTAGCACAC	CATGCTGCCTCCCGTAGGAGT	Xc	m	Four	A_niloticus	March_2011	Below_1300	992	299.568	17.30803282	305.069	17.46622455	294.607	17.16411955	59.1273	7.689427807	1091.77279	33.04198526	UgandaFlea44
Xc.M.4.Mar11.4	ACTACAGCCTAT	CATGCTGCCTCCCGTAGGAGT	Xc	m	Four	A_niloticus	March_2011	Below_1300	992	299.568	17.30803282	305.069	17.46622455	294.607	17.16411955	59.1273	7.689427807	1091.77279	33.04198526	UgandaFlea45
Xc.M.4.Mar11.5	ACTACGTGTGGT	CATGCTGCCTCCCGTAGGAGT	Xc	m	Four	A_niloticus	March_2011	Below_1300	992	299.568	17.30803282	305.069	17.46622455	294.607	17.16411955	59.1273	7.689427807	1091.77279	33.04198526	UgandaFlea46
Xc.M.4.Mar11.6	ACTAGCTCCATA	CATGCTGCCTCCCGTAGGAGT	Xc	m	Four	A_niloticus	March_2011	Below_1300	992	299.568	17.30803282	305.069	17.46622455	294.607	17.16411955	59.1273	7.689427807	1091.77279	33.04198526	UgandaFlea47
Xc.M.4.Mar11.7	ACTATTGTCACG	CATGCTGCCTCCCGTAGGAGT	Xc	m	Four	A_niloticus	March_2011	Below_1300	992	299.568	17.30803282	305.069	17.46622455	294.607	17.16411955	59.1273	7.689427807	1091.77279	33.04198526	UgandaFlea48
Xc.M.4.Mar11.8	ACTCGCACAGGA	CATGCTGCCTCCCGTAGGAGT	Xc	m	Four	A_niloticus	March_2011	Below_1300	992	299.568	17.30803282	305.069	17.46622455	294.607	17.16411955	59.1273	7.689427807	1091.77279	33.04198526	UgandaFlea52
Xc.M.4.Mar11.9	ACTCTTCTAGAG	CATGCTGCCTCCCGTAGGAGT	Xc	m	Four	A_niloticus	March_2011	Below_1300	992	299.568	17.30803282	305.069	17.46622455	294.607	17.16411955	59.1273	7.689427807	1091.77279	33.04198526	UgandaFlea53
Xc.F.4.Dec10.1	CGTACTAGACTG	CATGCTGCCTCCCGTAGGAGT	Xc	f	Four	M_natalensis	NovDec_2010	Below_1300	992	297.1385	17.23770576	301.975	17.37742789	292.6235	17.10624155	47.2159	6.871382685	1091.77279	33.04198526	UgandaFlea231
Xc.F.4.Dec10.2	CGTAGAACGTGC	CATGCTGCCTCCCGTAGGAGT	Xc	f	Four	A_hindei	NovDec_2010	Below_1300	992	297.1385	17.23770576	301.975	17.37742789	292.6235	17.10624155	47.2159	6.871382685	1091.77279	33.04198526	UgandaFlea232
Xc.F.4.Dec10.3	CGTATCTGCGAA	CATGCTGCCTCCCGTAGGAGT	Xc	f	Four	A_niloticus	NovDec_2010	Below_1300	992	297.1385	17.23770576	301.975	17.37742789	292.6235	17.10624155	47.2159	6.871382685	1091.77279	33.04198526	UgandaFlea233
Xc.F.4.Dec10.4	CGTATGCTGTAT	CATGCTGCCTCCCGTAGGAGT	Xc	f	Four	A_hindei	NovDec_2010	Below_1300	992	297.1385	17.23770576	301.975	17.37742789	292.6235	17.10624155	47.2159	6.871382685	1091.77279	33.04198526	UgandaFlea234
Xc.F.4.Dec10.5	CGTCAACGATGT	CATGCTGCCTCCCGTAGGAGT	Xc	f	Four	A_hindei	NovDec_2010	Below_1300	992	297.1385	17.23770576	301.975	17.37742789	292.6235	17.10624155	47.2159	6.871382685	1091.77279	33.04198526	UgandaFlea235
Xc.F.4.Dec10.6	CGTCACGACTAA	CATGCTGCCTCCCGTAGGAGT	Xc	f	Four	R_rattus	NovDec_2010	Below_1300	992	297.1385	17.23770576	301.975	17.37742789	292.6235	17.10624155	47.2159	6.871382685	1091.77279	33.04198526	UgandaFlea236
Xc.F.4.Oct10.1	GACTGATCATCT	CATGCTGCCTCCCGTAGGAGT	Xc	f	Four	R_rattus	Oct_2010	Below_1300	992	296.116	17.20802139	300.002	17.32056581	292.635	17.10657768	291.722	17.07987119	1091.77279	33.04198526	UgandaFlea312
Xc.F.4.Oct10.2	GACTGCATCTTA	CATGCTGCCTCCCGTAGGAGT	Xc	f	Four	R_rattus	Oct_2010	Below_1300	992	296.116	17.20802139	300.002	17.32056581	292.635	17.10657768	291.722	17.07987119	1091.77279	33.04198526	UgandaFlea313
Xc.F.4.Oct10.3	GACTGTCATGCA	CATGCTGCCTCCCGTAGGAGT	Xc	f	Four	R_rattus	Oct_2010	Below_1300	992	296.116	17.20802139	300.002	17.32056581	292.635	17.10657768	291.722	17.07987119	1091.77279	33.04198526	UgandaFlea314
Xc.F.4.Oct10.4	GACTTCAGTGTG	CATGCTGCCTCCCGTAGGAGT	Xc	f	Four	R_rattus	Oct_2010	Below_1300	992	296.116	17.20802139	300.002	17.32056581	292.635	17.10657768	291.722	17.07987119	1091.77279	33.04198526	UgandaFlea315
Xc.F.4.Oct10.5	GAGAATACGTGA	CATGCTGCCTCCCGTAGGAGT	Xc	f	Four	R_rattus	Oct_2010	Below_1300	992	296.116	17.20802139	300.002	17.32056581	292.635	17.10657768	291.722	17.07987119	1091.77279	33.04198526	UgandaFlea316
Xc.F.4.Oct10.6	GAGACAGCTTGC	CATGCTGCCTCCCGTAGGAGT	Xc	f	Four	A_niloticus	Oct_2010	Below_1300	992	296.116	17.20802139	300.002	17.32056581	292.635	17.10657768	291.722	17.07987119	1091.77279	33.04198526	UgandaFlea317
Xc.F.4.Oct10.7	GAGAGAATGATC	CATGCTGCCTCCCGTAGGAGT	Xc	f	Four	A_niloticus	Oct_2010	Below_1300	992	296.116	17.20802139	300.002	17.32056581	292.635	17.10657768	291.722	17.07987119	1091.77279	33.04198526	UgandaFlea318
Xc.F.4.Oct10.8	GAGAGCTCTACG	CATGCTGCCTCCCGTAGGAGT	Xc	f	Four	A_niloticus	Oct_2010	Below_1300	992	296.116	17.20802139	300.002	17.32056581	292.635	17.10657768	291.722	17.07987119	1091.77279	33.04198526	UgandaFlea319
Xc.F.4.Oct10.9	GAGATGCCGACT	CATGCTGCCTCCCGTAGGAGT	Xc	f	Four	A_niloticus	Oct_2010	Below_1300	992	296.116	17.20802139	300.002	17.32056581	292.635	17.10657768	291.722	17.07987119	1091.77279	33.04198526	UgandaFlea320
Xc.F.4.Oct10.10	GAGTATGCAGCC	CATGCTGCCTCCCGTAGGAGT	Xc	f	Four	R_rattus	Oct_2010	Below_1300	992	296.116	17.20802139	300.002	17.32056581	292.635	17.10657768	291.722	17.07987119	1091.77279	33.04198526	UgandaFlea326
Xc.M.4.Oct10.1	GAGCAGATGCCT	CATGCTGCCTCCCGTAGGAGT	Xc	m	Four	A_niloticus	Oct_2010	Below_1300	992	296.116	17.20802139	300.002	17.32056581	292.635	17.10657768	291.722	17.07987119	1091.77279	33.04198526	UgandaFlea321
Xc.M.4.Oct10.2	GAGGCTCATCAT	CATGCTGCCTCCCGTAGGAGT	Xc	m	Four	R_rattus	Oct_2010	Below_1300	992	296.116	17.20802139	300.002	17.32056581	292.635	17.10657768	291.722	17.07987119	1091.77279	33.04198526	UgandaFlea324
Xc.M.4.Oct10.3	GAGTAGCTCGTG	CATGCTGCCTCCCGTAGGAGT	Xc	m	Four	R_rattus	Oct_2010	Below_1300	992	296.116	17.20802139	300.002	17.32056581	292.635	17.10657768	291.722	17.07987119	1091.77279	33.04198526	UgandaFlea325
Xc.M.4.Oct10.4	GAGTCTGAGTCT	CATGCTGCCTCCCGTAGGAGT	Xc	m	Four	R_rattus	Oct_2010	Below_1300	992	296.116	17.20802139	300.002	17.32056581	292.635	17.10657768	291.722	17.07987119	1091.77279	33.04198526	UgandaFlea327
Xn.F.4.Oct10.1	GAGCATTCTCTA	CATGCTGCCTCCCGTAGGAGT	Xn	f	Four	T_valida	Oct_2010	Below_1300	992	296.116	17.20802139	300.002	17.32056581	292.635	17.10657768	291.722	17.07987119	1091.77279	33.04198526	UgandaFlea322
Xn.M.4.Oct10.1	GAGCTGGCTGAT	CATGCTGCCTCCCGTAGGAGT	Xn	m	Four	T_valida	Oct_2010	Below_1300	992	296.116	17.20802139	300.002	17.32056581	292.635	17.10657768	291.722	17.07987119	1091.77279	33.04198526	UgandaFlea323
Xc.F.5.Mar11.1	ACTGTGACTTCA	CATGCTGCCTCCCGTAGGAGT	Xc	f	Five	A_niloticus	March_2011	Below_1300	1079	297.878	17.2591425	303.285	17.41507967	292.944	17.11560691	88.1198	9.387214709	1483.25249	38.51301715	UgandaFlea58
Xc.F.5.Mar11.2	ACTTGTAGCAGC	CATGCTGCCTCCCGTAGGAGT	Xc	f	Five	A_niloticus	March_2011	Below_1300	1079	297.878	17.2591425	303.285	17.41507967	292.944	17.11560691	88.1198	9.387214709	1483.25249	38.51301715	UgandaFlea59
Xc.F.5.Mar11.3	AGAACACGTCTC	CATGCTGCCTCCCGTAGGAGT	Xc	f	Five	A_niloticus	March_2011	Below_1300	1079	297.878	17.2591425	303.285	17.41507967	292.944	17.11560691	88.1198	9.387214709	1483.25249	38.51301715	UgandaFlea60
Xc.F.5.Mar11.4	AGACCGTCAGAC	CATGCTGCCTCCCGTAGGAGT	Xc	f	Five	A_niloticus	March_2011	Below_1300	1079	297.878	17.2591425	303.285	17.41507967	292.944	17.11560691	88.1198	9.387214709	1483.25249	38.51301715	UgandaFlea61
Xc.F.5.Mar11.5	AGAGCAAGAGCA	CATGCTGCCTCCCGTAGGAGT	Xc	f	Five	A_niloticus	March_2011	Below_1300	1079	297.878	17.2591425	303.285	17.41507967	292.944	17.11560691	88.1198	9.387214709	1483.25249	38.51301715	UgandaFlea65
Xc.F.5.Mar11.6	AGAGTCCTGAGC	CATGCTGCCTCCCGTAGGAGT	Xc	f	Five	A_niloticus	March_2011	Below_1300	1079	297.878	17.2591425	303.285	17.41507967	292.944	17.11560691	88.1198	9.387214709	1483.25249	38.51301715	UgandaFlea67
Xc.F.5.Mar11.7	AGATACACGCGC	CATGCTGCCTCCCGTAGGAGT	Xc	f	Five	A_niloticus	March_2011	Below_1300	1079	297.878	17.2591425	303.285	17.41507967	292.944	17.11560691	88.1198	9.387214709	1483.25249	38.51301715	UgandaFlea68
Xc.F.5.Mar11.8	AGATCGGCTCGA	CATGCTGCCTCCCGTAGGAGT	Xc	f	Five	A_niloticus	March_2011	Below_1300	1079	297.878	17.2591425	303.285	17.41507967	292.944	17.11560691	88.1198	9.387214709	1483.25249	38.51301715	UgandaFlea69
Xc.F.5.Mar11.9	AGATCTCTGCAT	CATGCTGCCTCCCGTAGGAGT	Xc	f	Five	A_niloticus	March_2011	Below_1300	1079	297.878	17.2591425	303.285	17.41507967	292.944	17.11560691	88.1198	9.387214709	1483.25249	38.51301715	UgandaFlea70
Xc.F.5.Mar11.10	GCTCAGTGCAGA	CATGCTGCCTCCCGTAGGAGT	Xc	f	Five	A_niloticus	March_2011	Below_1300	1079	297.878	17.2591425	303.285	17.41507967	292.944	17.11560691	88.1198	9.387214709	1483.25249	38.51301715	UgandaFlea377
Xc.F.5.Mar11.11	GCTCGCTACTTC	CATGCTGCCTCCCGTAGGAGT	Xc	f	Five	A_niloticus	March_2011	Below_1300	1079	297.878	17.2591425	303.285	17.41507967	292.944	17.11560691	88.1198	9.387214709	1483.25249	38.51301715	UgandaFlea378
Xc.M.5.Mar11.1	ACTGTACGCGTA	CATGCTGCCTCCCGTAGGAGT	Xc	m	Five	A_niloticus	March_2011	Below_1300	1079	297.878	17.2591425	303.285	17.41507967	292.944	17.11560691	88.1198	9.387214709	1483.25249	38.51301715	UgandaFlea56
Xc.M.5.Mar11.2	ACTGTCGAAGCT	CATGCTGCCTCCCGTAGGAGT	Xc	m	Five	A_niloticus	March_2011	Below_1300	1079	297.878	17.2591425	303.285	17.41507967	292.944	17.11560691	88.1198	9.387214709	1483.25249	38.51301715	UgandaFlea57
Xc.M.5.Mar11.3	AGACGTGCACTG	CATGCTGCCTCCCGTAGGAGT	Xc	m	Five	A_niloticus	March_2011	Below_1300	1079	297.878	17.2591425	303.285	17.41507967	292.944	17.11560691	88.1198	9.387214709	1483.25249	38.51301715	UgandaFlea62
Xc.M.5.Mar11.4	AGACTGCGTACT	CATGCTGCCTCCCGTAGGAGT	Xc	m	Five	A_niloticus	March_2011	Below_1300	1079	297.878	17.2591425	303.285	17.41507967	292.944	17.11560691	88.1198	9.387214709	1483.25249	38.51301715	UgandaFlea63
Xc.M.5.Mar11.5	AGAGAGCAAGTG	CATGCTGCCTCCCGTAGGAGT	Xc	m	Five	A_niloticus	March_2011	Below_1300	1079	297.878	17.2591425	303.285	17.41507967	292.944	17.11560691	88.1198	9.387214709	1483.25249	38.51301715	UgandaFlea64
Xc.M.5.Mar11.6	AGAGTAGCTAAG	CATGCTGCCTCCCGTAGGAGT	Xc	m	Five	R_rattus	March_2011	Below_1300	1079	297.878	17.2591425	303.285	17.41507967	292.944	17.11560691	88.1198	9.387214709	1483.25249	38.51301715	UgandaFlea66
Xc.M.5.Mar11.7	AGATGTTCTGCT	CATGCTGCCTCCCGTAGGAGT	Xc	m	Five	R_rattus	March_2011	Below_1300	1079	297.878	17.2591425	303.285	17.41507967	292.944	17.11560691	88.1198	9.387214709	1483.25249	38.51301715	UgandaFlea71
Xn.U.5.Mar11.1	AGCACACCTACA	CATGCTGCCTCCCGTAGGAGT	Xn	U	Five	T_valida	March_2011	Below_1300	1079	297.878	17.2591425	303.285	17.41507967	292.944	17.11560691	88.1198	9.387214709	1483.25249	38.51301715	UgandaFlea72
Xn.U.5.Mar11.2	AGCACGAGCCTA	CATGCTGCCTCCCGTAGGAGT	Xn	U	Five	T_valida	March_2011	Below_1300	1079	297.878	17.2591425	303.285	17.41507967	292.944	17.11560691	88.1198	9.387214709	1483.25249	38.51301715	UgandaFlea73
Xn.U.5.Mar11.3	AGCAGCACTTGT	CATGCTGCCTCCCGTAGGAGT	Xn	U	Five	T_valida	March_2011	Below_1300	1079	297.878	17.2591425	303.285	17.41507967	292.944	17.11560691	88.1198	9.387214709	1483.25249	38.51301715	UgandaFlea74
Xn.U.5.Mar11.4	AGCAGTCGCGAT	CATGCTGCCTCCCGTAGGAGT	Xn	U	Five	T_valida	March_2011	Below_1300	1079	297.878	17.2591425	303.285	17.41507967	292.944	17.11560691	88.1198	9.387214709	1483.25249	38.51301715	UgandaFlea75
Xn.U.5.Mar11.5	AGCATATGAGAG	CATGCTGCCTCCCGTAGGAGT	Xn	U	Five	T_valida	March_2011	Below_1300	1079	297.878	17.2591425	303.285	17.41507967	292.944	17.11560691	88.1198	9.387214709	1483.25249	38.51301715	UgandaFlea76
Xn.U.5.Mar11.6	AGCCATACTGAC	CATGCTGCCTCCCGTAGGAGT	Xn	U	Five	T_taterillus	March_2011	Below_1300	1079	297.878	17.2591425	303.285	17.41507967	292.944	17.11560691	88.1198	9.387214709	1483.25249	38.51301715	UgandaFlea77
Xn.U.5.Mar11.7	AGCGACTGTGCA	CATGCTGCCTCCCGTAGGAGT	Xn	U	Five	T_taterillus	March_2011	Below_1300	1079	297.878	17.2591425	303.285	17.41507967	292.944	17.11560691	88.1198	9.387214709	1483.25249	38.51301715	UgandaFlea78
Xc.F.5.Dec10.1	CGTCAGACGGAT	CATGCTGCCTCCCGTAGGAGT	Xc	f	Five	A_niloticus	NovDec_2010	Below_1300	1079	295.5095	17.19038976	300.23	17.32714633	291.2025	17.06465646	57.88095	7.607953076	1483.25249	38.51301715	UgandaFlea237
Xc.F.5.Dec10.2	CGTCGATCTCTC	CATGCTGCCTCCCGTAGGAGT	Xc	f	Five	A_niloticus	NovDec_2010	Below_1300	1079	295.5095	17.19038976	300.23	17.32714633	291.2025	17.06465646	57.88095	7.607953076	1483.25249	38.51301715	UgandaFlea238
Xc.F.5.Dec10.3	CGTGACAATGTC	CATGCTGCCTCCCGTAGGAGT	Xc	f	Five	A_niloticus	NovDec_2010	Below_1300	1079	295.5095	17.19038976	300.23	17.32714633	291.2025	17.06465646	57.88095	7.607953076	1483.25249	38.51301715	UgandaFlea239
Xc.F.5.Dec10.4	CGTTATGTACAC	CATGCTGCCTCCCGTAGGAGT	Xc	f	Five	A_niloticus	NovDec_2010	Below_1300	1079	295.5095	17.19038976	300.23	17.32714633	291.2025	17.06465646	57.88095	7.607953076	1483.25249	38.51301715	UgandaFlea245
Xc.M.5.Dec10.1	CGTGATCTCTCC	CATGCTGCCTCCCGTAGGAGT	Xc	m	Five	A_niloticus	NovDec_2010	Below_1300	1079	295.5095	17.19038976	300.23	17.32714633	291.2025	17.06465646	57.88095	7.607953076	1483.25249	38.51301715	UgandaFlea240
Xc.M.5.Dec10.2	CGTGCATTATCA	CATGCTGCCTCCCGTAGGAGT	Xc	m	Five	A_niloticus	NovDec_2010	Below_1300	1079	295.5095	17.19038976	300.23	17.32714633	291.2025	17.06465646	57.88095	7.607953076	1483.25249	38.51301715	UgandaFlea241
Xc.M.5.Dec10.3	CGTGTACATCAG	CATGCTGCCTCCCGTAGGAGT	Xc	m	Five	A_niloticus	NovDec_2010	Below_1300	1079	295.5095	17.19038976	300.23	17.32714633	291.2025	17.06465646	57.88095	7.607953076	1483.25249	38.51301715	UgandaFlea242
Xc.M.5.Dec10.4	CGTGTGATCAGG	CATGCTGCCTCCCGTAGGAGT	Xc	m	Five	A_niloticus	NovDec_2010	Below_1300	1079	295.5095	17.19038976	300.23	17.32714633	291.2025	17.06465646	57.88095	7.607953076	1483.25249	38.51301715	UgandaFlea243
Xc.M.5.Dec10.5	CGTTACTAGAGC	CATGCTGCCTCCCGTAGGAGT	Xc	m	Five	A_niloticus	NovDec_2010	Below_1300	1079	295.5095	17.19038976	300.23	17.32714633	291.2025	17.06465646	57.88095	7.607953076	1483.25249	38.51301715	UgandaFlea244
Xc.F.5.Oct10.1	GATAGCTGTCTT	CATGCTGCCTCCCGTAGGAGT	Xc	f	Five	A_niloticus	Oct_2010	Below_1300	1079	294.479	17.16039044	298.347	17.27272416	291.077	17.06097887	303.198	17.41258166	1483.25249	38.51301715	UgandaFlea331
Xc.F.5.Oct10.2	GATAGTGCCACT	CATGCTGCCTCCCGTAGGAGT	Xc	f	Five	A_niloticus	Oct_2010	Below_1300	1079	294.479	17.16039044	298.347	17.27272416	291.077	17.06097887	303.198	17.41258166	1483.25249	38.51301715	UgandaFlea332
Xc.F.5.Oct10.3	GATATGCGGCTG	CATGCTGCCTCCCGTAGGAGT	Xc	f	Five	A_niloticus	Oct_2010	Below_1300	1079	294.479	17.16039044	298.347	17.27272416	291.077	17.06097887	303.198	17.41258166	1483.25249	38.51301715	UgandaFlea333
Xc.F.5.Oct10.4	GATCGCAGGTGT	CATGCTGCCTCCCGTAGGAGT	Xc	f	Five	R_rattus	Oct_2010	Below_1300	1079	294.479	17.16039044	298.347	17.27272416	291.077	17.06097887	303.198	17.41258166	1483.25249	38.51301715	UgandaFlea336
Xc.F.5.Oct10.5	GATCGTCCAGAT	CATGCTGCCTCCCGTAGGAGT	Xc	f	Five	R_rattus	Oct_2010	Below_1300	1079	294.479	17.16039044	298.347	17.27272416	291.077	17.06097887	303.198	17.41258166	1483.25249	38.51301715	UgandaFlea337
Xc.F.5.Oct10.6	GATCTATCCGAG	CATGCTGCCTCCCGTAGGAGT	Xc	f	Five	R_rattus	Oct_2010	Below_1300	1079	294.479	17.16039044	298.347	17.27272416	291.077	17.06097887	303.198	17.41258166	1483.25249	38.51301715	UgandaFlea338
Xc.M.5.Oct10.1	GAGTGAGTACAA	CATGCTGCCTCCCGTAGGAGT	Xc	m	Five	A_niloticus	Oct_2010	Below_1300	1079	294.479	17.16039044	298.347	17.27272416	291.077	17.06097887	303.198	17.41258166	1483.25249	38.51301715	UgandaFlea328
Xc.M.5.Oct10.2	GAGTGGTAGAGA	CATGCTGCCTCCCGTAGGAGT	Xc	m	Five	A_niloticus	Oct_2010	Below_1300	1079	294.479	17.16039044	298.347	17.27272416	291.077	17.06097887	303.198	17.41258166	1483.25249	38.51301715	UgandaFlea329
Xc.M.5.Oct10.3	GATACGTCCTGA	CATGCTGCCTCCCGTAGGAGT	Xc	m	Five	A_niloticus	Oct_2010	Below_1300	1079	294.479	17.16039044	298.347	17.27272416	291.077	17.06097887	303.198	17.41258166	1483.25249	38.51301715	UgandaFlea330
Xc.M.5.Oct10.4	GATCAGAAGATG	CATGCTGCCTCCCGTAGGAGT	Xc	m	Five	R_rattus	Oct_2010	Below_1300	1079	294.479	17.16039044	298.347	17.27272416	291.077	17.06097887	303.198	17.41258166	1483.25249	38.51301715	UgandaFlea334
Xc.M.5.Oct10.5	GATCCGACACTA	CATGCTGCCTCCCGTAGGAGT	Xc	m	Five	R_rattus	Oct_2010	Below_1300	1079	294.479	17.16039044	298.347	17.27272416	291.077	17.06097887	303.198	17.41258166	1483.25249	38.51301715	UgandaFlea335
Xc.F.6.Mar11.1	AGTCCATAGCTG	CATGCTGCCTCCCGTAGGAGT	Xc	f	Six	R_rattus	March_2011	Below_1300	1164	298.075	17.26484868	303.326	17.41625677	293.27	17.12512774	79.6352	8.923855669	1362.87831	36.91718177	UgandaFlea94
Xc.F.6.Mar11.2	AGTGTTCGATCG	CATGCTGCCTCCCGTAGGAGT	Xc	f	Six	Crocidura	March_2011	Below_1300	1164	298.075	17.26484868	303.326	17.41625677	293.27	17.12512774	79.6352	8.923855669	1362.87831	36.91718177	UgandaFlea100
Xc.F.6.Mar11.3	AGTTAGTGCGTC	CATGCTGCCTCCCGTAGGAGT	Xc	f	Six	Crocidura	March_2011	Below_1300	1164	298.075	17.26484868	303.326	17.41625677	293.27	17.12512774	79.6352	8.923855669	1362.87831	36.91718177	UgandaFlea101
Xc.F.6.Mar11.4	AGTTCAGACGCT	CATGCTGCCTCCCGTAGGAGT	Xc	f	Six	Crocidura	March_2011	Below_1300	1164	298.075	17.26484868	303.326	17.41625677	293.27	17.12512774	79.6352	8.923855669	1362.87831	36.91718177	UgandaFlea102
Xc.F.6.Mar11.5	AGTTCTACGTCA	CATGCTGCCTCCCGTAGGAGT	Xc	f	Six	R_rattus	March_2011	Below_1300	1164	298.075	17.26484868	303.326	17.41625677	293.27	17.12512774	79.6352	8.923855669	1362.87831	36.91718177	UgandaFlea103
Xc.M.6.Mar11.1	AGTCTACTCTGA	CATGCTGCCTCCCGTAGGAGT	Xc	m	Six	R_rattus	March_2011	Below_1300	1164	298.075	17.26484868	303.326	17.41625677	293.27	17.12512774	79.6352	8.923855669	1362.87831	36.91718177	UgandaFlea95
Xc.M.6.Mar11.2	AGTGAGAGAAGC	CATGCTGCCTCCCGTAGGAGT	Xc	m	Six	Crocidura	March_2011	Below_1300	1164	298.075	17.26484868	303.326	17.41625677	293.27	17.12512774	79.6352	8.923855669	1362.87831	36.91718177	UgandaFlea96
Xc.M.6.Mar11.3	AGTGCGATGCGT	CATGCTGCCTCCCGTAGGAGT	Xc	m	Six	Crocidura	March_2011	Below_1300	1164	298.075	17.26484868	303.326	17.41625677	293.27	17.12512774	79.6352	8.923855669	1362.87831	36.91718177	UgandaFlea97
Xc.M.6.Mar11.4	AGTGGATGCTCT	CATGCTGCCTCCCGTAGGAGT	Xc	m	Six	Crocidura	March_2011	Below_1300	1164	298.075	17.26484868	303.326	17.41625677	293.27	17.12512774	79.6352	8.923855669	1362.87831	36.91718177	UgandaFlea98
Xc.M.6.Mar11.5	AGTGTCACGGTG	CATGCTGCCTCCCGTAGGAGT	Xc	m	Six	Crocidura	March_2011	Below_1300	1164	298.075	17.26484868	303.326	17.41625677	293.27	17.12512774	79.6352	8.923855669	1362.87831	36.91718177	UgandaFlea99
Xc.U.6.Mar11.1	AGGCTACACGAC	CATGCTGCCTCCCGTAGGAGT	Xc	U	Six	M_natalensis	March_2011	Below_1300	1164	298.075	17.26484868	303.326	17.41625677	293.27	17.12512774	79.6352	8.923855669	1362.87831	36.91718177	UgandaFlea88
Xc.U.6.Mar11.2	AGGTGTGATCGC	CATGCTGCCTCCCGTAGGAGT	Xc	U	Six	M_natalensis	March_2011	Below_1300	1164	298.075	17.26484868	303.326	17.41625677	293.27	17.12512774	79.6352	8.923855669	1362.87831	36.91718177	UgandaFlea89
Xc.U.6.Mar11.3	AGTACGCTCGAG	CATGCTGCCTCCCGTAGGAGT	Xc	U	Six	M_natalensis	March_2011	Below_1300	1164	298.075	17.26484868	303.326	17.41625677	293.27	17.12512774	79.6352	8.923855669	1362.87831	36.91718177	UgandaFlea90
Xc.U.6.Mar11.4	AGTACTGCAGGC	CATGCTGCCTCCCGTAGGAGT	Xc	U	Six	M_natalensis	March_2011	Below_1300	1164	298.075	17.26484868	303.326	17.41625677	293.27	17.12512774	79.6352	8.923855669	1362.87831	36.91718177	UgandaFlea91
Xc.U.6.Mar11.5	AGTAGTATCCTC	CATGCTGCCTCCCGTAGGAGT	Xc	U	Six	M_natalensis	March_2011	Below_1300	1164	298.075	17.26484868	303.326	17.41625677	293.27	17.12512774	79.6352	8.923855669	1362.87831	36.91718177	UgandaFlea92
Xc.U.6.Mar11.6	AGTCACATCACT	CATGCTGCCTCCCGTAGGAGT	Xc	U	Six	M_natalensis	March_2011	Below_1300	1164	298.075	17.26484868	303.326	17.41625677	293.27	17.12512774	79.6352	8.923855669	1362.87831	36.91718177	UgandaFlea93
Xn.U.6.Mar11.1	AGCGAGCTATCT	CATGCTGCCTCCCGTAGGAGT	Xn	U	Six	T_valida	March_2011	Below_1300	1164	298.075	17.26484868	303.326	17.41625677	293.27	17.12512774	79.6352	8.923855669	1362.87831	36.91718177	UgandaFlea79
Xn.U.6.Mar11.2	AGCGCTGATGTG	CATGCTGCCTCCCGTAGGAGT	Xn	U	Six	T_valida	March_2011	Below_1300	1164	298.075	17.26484868	303.326	17.41625677	293.27	17.12512774	79.6352	8.923855669	1362.87831	36.91718177	UgandaFlea80
Xn.U.6.Mar11.3	AGCGTAGGTCGT	CATGCTGCCTCCCGTAGGAGT	Xn	U	Six	T_valida	March_2011	Below_1300	1164	298.075	17.26484868	303.326	17.41625677	293.27	17.12512774	79.6352	8.923855669	1362.87831	36.91718177	UgandaFlea81
Xn.U.6.Mar11.4	AGCTATCCACGA	CATGCTGCCTCCCGTAGGAGT	Xn	U	Six	T_valida	March_2011	Below_1300	1164	298.075	17.26484868	303.326	17.41625677	293.27	17.12512774	79.6352	8.923855669	1362.87831	36.91718177	UgandaFlea82
Xn.U.6.Mar11.5	AGCTCCATACAG	CATGCTGCCTCCCGTAGGAGT	Xn	U	Six	T_valida	March_2011	Below_1300	1164	298.075	17.26484868	303.326	17.41625677	293.27	17.12512774	79.6352	8.923855669	1362.87831	36.91718177	UgandaFlea83
Xn.U.6.Mar11.6	AGCTCTCAGAGG	CATGCTGCCTCCCGTAGGAGT	Xn	U	Six	T_valida	March_2011	Below_1300	1164	298.075	17.26484868	303.326	17.41625677	293.27	17.12512774	79.6352	8.923855669	1362.87831	36.91718177	UgandaFlea84
Xn.U.6.Mar11.7	AGCTGACTAGTC	CATGCTGCCTCCCGTAGGAGT	Xn	U	Six	T_valida	March_2011	Below_1300	1164	298.075	17.26484868	303.326	17.41625677	293.27	17.12512774	79.6352	8.923855669	1362.87831	36.91718177	UgandaFlea85
Xn.U.6.Mar11.8	AGCTTGACAGCT	CATGCTGCCTCCCGTAGGAGT	Xn	U	Six	T_valida	March_2011	Below_1300	1164	298.075	17.26484868	303.326	17.41625677	293.27	17.12512774	79.6352	8.923855669	1362.87831	36.91718177	UgandaFlea86
Xn.U.6.Mar11.9	AGGACGCACTGT	CATGCTGCCTCCCGTAGGAGT	Xn	U	Six	T_valida	March_2011	Below_1300	1164	298.075	17.26484868	303.326	17.41625677	293.27	17.12512774	79.6352	8.923855669	1362.87831	36.91718177	UgandaFlea87
Xc.F.6.Dec10.1	CTACACAAGCAC	CATGCTGCCTCCCGTAGGAGT	Xc	f	Six	R_rattus	NovDec_2010	Below_1300	1164	295.766	17.1978487	300.375	17.33133001	291.5335	17.07435211	59.0518	7.684516901	1362.87831	36.91718177	UgandaFlea248
Xc.F.6.Dec10.2	CTACGCGTCTCT	CATGCTGCCTCCCGTAGGAGT	Xc	f	Six	R_rattus	NovDec_2010	Below_1300	1164	295.766	17.1978487	300.375	17.33133001	291.5335	17.07435211	59.0518	7.684516901	1362.87831	36.91718177	UgandaFlea250
Xc.F.6.Dec10.3	CTACTGATATCG	CATGCTGCCTCCCGTAGGAGT	Xc	f	Six	Crocidura	NovDec_2010	Below_1300	1164	295.766	17.1978487	300.375	17.33133001	291.5335	17.07435211	59.0518	7.684516901	1362.87831	36.91718177	UgandaFlea252
Xc.M.6.Dec10.1	CGTTCGCATAGA	CATGCTGCCTCCCGTAGGAGT	Xc	m	Six	R_rattus	NovDec_2010	Below_1300	1164	295.766	17.1978487	300.375	17.33133001	291.5335	17.07435211	59.0518	7.684516901	1362.87831	36.91718177	UgandaFlea246
Xc.M.6.Dec10.2	CTAACGCAGTCA	CATGCTGCCTCCCGTAGGAGT	Xc	m	Six	R_rattus	NovDec_2010	Below_1300	1164	295.766	17.1978487	300.375	17.33133001	291.5335	17.07435211	59.0518	7.684516901	1362.87831	36.91718177	UgandaFlea247
Xc.M.6.Dec10.3	CTACATCTAAGC	CATGCTGCCTCCCGTAGGAGT	Xc	m	Six	R_rattus	NovDec_2010	Below_1300	1164	295.766	17.1978487	300.375	17.33133001	291.5335	17.07435211	59.0518	7.684516901	1362.87831	36.91718177	UgandaFlea249
Xc.M.6.Dec10.4	CTACTACAGGTG	CATGCTGCCTCCCGTAGGAGT	Xc	m	Six	R_rattus	NovDec_2010	Below_1300	1164	295.766	17.1978487	300.375	17.33133001	291.5335	17.07435211	59.0518	7.684516901	1362.87831	36.91718177	UgandaFlea251
Xc.M.6.Dec10.5	CTAGAACGCACT	CATGCTGCCTCCCGTAGGAGT	Xc	m	Six	R_rattus	NovDec_2010	Below_1300	1164	295.766	17.1978487	300.375	17.33133001	291.5335	17.07435211	59.0518	7.684516901	1362.87831	36.91718177	UgandaFlea253
Xc.F.6.Oct10.1	GATCTTCAGTAC	CATGCTGCCTCCCGTAGGAGT	Xc	f	Six	R_rattus	Oct_2010	Below_1300	1164	294.822	17.17038148	298.562	17.27894673	291.574	17.07553806	257.676	16.05228956	1362.87831	36.91718177	UgandaFlea340
Xc.M.6.Oct10.1	GATCTCATAGGC	CATGCTGCCTCCCGTAGGAGT	Xc	m	Six	R_rattus	Oct_2010	Below_1300	1164	294.822	17.17038148	298.562	17.27894673	291.574	17.07553806	257.676	16.05228956	1362.87831	36.91718177	UgandaFlea339
Xc.M.6.Oct10.2	GATGATCGCCGA	CATGCTGCCTCCCGTAGGAGT	Xc	m	Six	R_rattus	Oct_2010	Below_1300	1164	294.822	17.17038148	298.562	17.27894673	291.574	17.07553806	257.676	16.05228956	1362.87831	36.91718177	UgandaFlea341
Xb.F.7.Mar11.1	ATAATCTCGTCG	CATGCTGCCTCCCGTAGGAGT	Xb	f	Seven	A_niloticus	March_2011	Above_1300	1382	296.691	17.22472061	301.906	17.37544244	291.943	17.08633957	90.0472	9.489320313	1678.0941	40.96454687	UgandaFlea104
Xb.F.7.Mar11.2	ATACACGTGGCG	CATGCTGCCTCCCGTAGGAGT	Xb	f	Seven	A_niloticus	March_2011	Above_1300	1382	296.691	17.22472061	301.906	17.37544244	291.943	17.08633957	90.0472	9.489320313	1678.0941	40.96454687	UgandaFlea105
Xb.F.7.Mar11.3	ATACAGAGCTCC	CATGCTGCCTCCCGTAGGAGT	Xb	f	Seven	R_rattus	March_2011	Above_1300	1382	296.691	17.22472061	301.906	17.37544244	291.943	17.08633957	90.0472	9.489320313	1678.0941	40.96454687	UgandaFlea106
Xb.M.7.Mar11.1	ATACGTCTTCGA	CATGCTGCCTCCCGTAGGAGT	Xb	m	Seven	A_niloticus	March_2011	Above_1300	1382	296.691	17.22472061	301.906	17.37544244	291.943	17.08633957	90.0472	9.489320313	1678.0941	40.96454687	UgandaFlea107
Xc.F.7.Mar11.1	ATACTATTGCGC	CATGCTGCCTCCCGTAGGAGT	Xc	f	Seven	Crocidura	March_2011	Above_1300	1382	296.691	17.22472061	301.906	17.37544244	291.943	17.08633957	90.0472	9.489320313	1678.0941	40.96454687	UgandaFlea108
Xb.F.8.Mar11.1	ATCACTAGTCAC	CATGCTGCCTCCCGTAGGAGT	Xb	f	Eight	A_niloticus	March_2011	Above_1300	1455	295.708	17.19616236	301.273	17.35721752	290.564	17.04593793	88.9628	9.43200933	1500.1769	38.73211716	UgandaFlea115
Xb.F.8.Mar11.2	ATCAGGCGTGTG	CATGCTGCCTCCCGTAGGAGT	Xb	f	Eight	A_niloticus	March_2011	Above_1300	1455	295.708	17.19616236	301.273	17.35721752	290.564	17.04593793	88.9628	9.43200933	1500.1769	38.73211716	UgandaFlea116
Xb.F.8.Mar11.3	ATCCGATCACAG	CATGCTGCCTCCCGTAGGAGT	Xb	f	Eight	A_niloticus	March_2011	Above_1300	1455	295.708	17.19616236	301.273	17.35721752	290.564	17.04593793	88.9628	9.43200933	1500.1769	38.73211716	UgandaFlea117
Xb.F.8.Mar11.4	ATCCTCAGTAGT	CATGCTGCCTCCCGTAGGAGT	Xb	f	Eight	A_niloticus	March_2011	Above_1300	1455	295.708	17.19616236	301.273	17.35721752	290.564	17.04593793	88.9628	9.43200933	1500.1769	38.73211716	UgandaFlea118
Xb.F.8.Mar11.5	ATCGATCTGTGG	CATGCTGCCTCCCGTAGGAGT	Xb	f	Eight	A_niloticus	March_2011	Above_1300	1455	295.708	17.19616236	301.273	17.35721752	290.564	17.04593793	88.9628	9.43200933	1500.1769	38.73211716	UgandaFlea119
Xb.F.8.Mar11.6	ATCGCGGACGAT	CATGCTGCCTCCCGTAGGAGT	Xb	f	Eight	A_niloticus	March_2011	Above_1300	1455	295.708	17.19616236	301.273	17.35721752	290.564	17.04593793	88.9628	9.43200933	1500.1769	38.73211716	UgandaFlea120
Xb.M.8.Mar11.1	ATACTCACTCAG	CATGCTGCCTCCCGTAGGAGT	Xb	m	Eight	A_niloticus	March_2011	Above_1300	1455	295.708	17.19616236	301.273	17.35721752	290.564	17.04593793	88.9628	9.43200933	1500.1769	38.73211716	UgandaFlea109
Xb.M.8.Mar11.2	ATAGCTCCATAC	CATGCTGCCTCCCGTAGGAGT	Xb	m	Eight	A_niloticus	March_2011	Above_1300	1455	295.708	17.19616236	301.273	17.35721752	290.564	17.04593793	88.9628	9.43200933	1500.1769	38.73211716	UgandaFlea110
Xb.M.8.Mar11.3	ATAGGCGATCTC	CATGCTGCCTCCCGTAGGAGT	Xb	m	Eight	A_niloticus	March_2011	Above_1300	1455	295.708	17.19616236	301.273	17.35721752	290.564	17.04593793	88.9628	9.43200933	1500.1769	38.73211716	UgandaFlea111
Xb.M.8.Mar11.4	ATATCGCTACTG	CATGCTGCCTCCCGTAGGAGT	Xb	m	Eight	A_niloticus	March_2011	Above_1300	1455	295.708	17.19616236	301.273	17.35721752	290.564	17.04593793	88.9628	9.43200933	1500.1769	38.73211716	UgandaFlea112
Xb.M.8.Mar11.5	ATATGCCAGTGC	CATGCTGCCTCCCGTAGGAGT	Xb	m	Eight	A_niloticus	March_2011	Above_1300	1455	295.708	17.19616236	301.273	17.35721752	290.564	17.04593793	88.9628	9.43200933	1500.1769	38.73211716	UgandaFlea113
Xb.M.8.Mar11.6	ATCACGTAGCGG	CATGCTGCCTCCCGTAGGAGT	Xb	m	Eight	A_niloticus	March_2011	Above_1300	1455	295.708	17.19616236	301.273	17.35721752	290.564	17.04593793	88.9628	9.43200933	1500.1769	38.73211716	UgandaFlea114
Xb.M.8.Mar11.7	ATCGCTCGAGGA	CATGCTGCCTCCCGTAGGAGT	Xb	m	Eight	A_niloticus	March_2011	Above_1300	1455	295.708	17.19616236	301.273	17.35721752	290.564	17.04593793	88.9628	9.43200933	1500.1769	38.73211716	UgandaFlea121
Xb.F.8.Dec10.1	CTAGAGACTCTT	CATGCTGCCTCCCGTAGGAGT	Xb	f	Eight	R_rattus	NovDec_2010	Above_1300	1455	293.616	17.13522687	298.3985	17.27421489	289.1165	17.00342613	56.8448	7.539549058	1500.1769	38.73211716	UgandaFlea254
Xb.F.8.Dec10.2	CTAGCGAACATC	CATGCTGCCTCCCGTAGGAGT	Xb	f	Eight	R_rattus	NovDec_2010	Above_1300	1455	293.616	17.13522687	298.3985	17.27421489	289.1165	17.00342613	56.8448	7.539549058	1500.1769	38.73211716	UgandaFlea255
Xb.F.8.Dec10.3	CTAGTCAGCTGA	CATGCTGCCTCCCGTAGGAGT	Xb	f	Eight	M_natalensis	NovDec_2010	Above_1300	1455	293.616	17.13522687	298.3985	17.27421489	289.1165	17.00342613	56.8448	7.539549058	1500.1769	38.73211716	UgandaFlea257
Xb.F.8.Dec10.4	CTATAGTCGTGT	CATGCTGCCTCCCGTAGGAGT	Xb	f	Eight	R_rattus	NovDec_2010	Above_1300	1455	293.616	17.13522687	298.3985	17.27421489	289.1165	17.00342613	56.8448	7.539549058	1500.1769	38.73211716	UgandaFlea258
Xb.F.8.Dec10.5	CTATCTAGCGAG	CATGCTGCCTCCCGTAGGAGT	Xb	f	Eight	R_rattus	NovDec_2010	Above_1300	1455	293.616	17.13522687	298.3985	17.27421489	289.1165	17.00342613	56.8448	7.539549058	1500.1769	38.73211716	UgandaFlea260
Xb.M.8.Dec10.1	CTAGGTCACTAG	CATGCTGCCTCCCGTAGGAGT	Xb	m	Eight	A_niloticus	NovDec_2010	Above_1300	1455	293.616	17.13522687	298.3985	17.27421489	289.1165	17.00342613	56.8448	7.539549058	1500.1769	38.73211716	UgandaFlea256
Xb.M.8.Dec10.2	CTATCAGTGTAC	CATGCTGCCTCCCGTAGGAGT	Xb	m	Eight	R_rattus	NovDec_2010	Above_1300	1455	293.616	17.13522687	298.3985	17.27421489	289.1165	17.00342613	56.8448	7.539549058	1500.1769	38.73211716	UgandaFlea259
Xb.F.8.Oct10.1	GATGTGAGCGCT	CATGCTGCCTCCCGTAGGAGT	Xb	f	Eight	R_rattus	Oct_2010	Above_1300	1455	292.657	17.1072207	296.67	17.22411101	289.11	17.00323499	247.383	15.72841378	1500.1769	38.73211716	UgandaFlea344
Xb.F.8.Oct10.2	GATTAGCACTCT	CATGCTGCCTCCCGTAGGAGT	Xb	f	Eight	R_rattus	Oct_2010	Above_1300	1455	292.657	17.1072207	296.67	17.22411101	289.11	17.00323499	247.383	15.72841378	1500.1769	38.73211716	UgandaFlea345
Xb.F.8.Oct10.3	GCAATAGCTGCT	CATGCTGCCTCCCGTAGGAGT	Xb	f	Eight	R_rattus	Oct_2010	Above_1300	1455	292.657	17.1072207	296.67	17.22411101	289.11	17.00323499	247.383	15.72841378	1500.1769	38.73211716	UgandaFlea346
Xb.F.8.Oct10.4	GCACATCGAGCA	CATGCTGCCTCCCGTAGGAGT	Xb	f	Eight	R_rattus	Oct_2010	Above_1300	1455	292.657	17.1072207	296.67	17.22411101	289.11	17.00323499	247.383	15.72841378	1500.1769	38.73211716	UgandaFlea347
Xb.F.8.Oct10.5	GCAGGATAGATA	CATGCTGCCTCCCGTAGGAGT	Xb	f	Eight	R_rattus	Oct_2010	Above_1300	1455	292.657	17.1072207	296.67	17.22411101	289.11	17.00323499	247.383	15.72841378	1500.1769	38.73211716	UgandaFlea353
Xb.F.8.Oct10.6	GCAGGCAGTACT	CATGCTGCCTCCCGTAGGAGT	Xb	f	Eight	R_rattus	Oct_2010	Above_1300	1455	292.657	17.1072207	296.67	17.22411101	289.11	17.00323499	247.383	15.72841378	1500.1769	38.73211716	UgandaFlea354
Xb.F.8.Oct10.7	GCAGTATCACTG	CATGCTGCCTCCCGTAGGAGT	Xb	f	Eight	R_rattus	Oct_2010	Above_1300	1455	292.657	17.1072207	296.67	17.22411101	289.11	17.00323499	247.383	15.72841378	1500.1769	38.73211716	UgandaFlea355
Xb.F.8.Oct10.8	GCAGTTCATATC	CATGCTGCCTCCCGTAGGAGT	Xb	f	Eight	R_rattus	Oct_2010	Above_1300	1455	292.657	17.1072207	296.67	17.22411101	289.11	17.00323499	247.383	15.72841378	1500.1769	38.73211716	UgandaFlea356
Xb.F.8.Oct10.9	GCATAGTAGCCG	CATGCTGCCTCCCGTAGGAGT	Xb	f	Eight	R_rattus	Oct_2010	Above_1300	1455	292.657	17.1072207	296.67	17.22411101	289.11	17.00323499	247.383	15.72841378	1500.1769	38.73211716	UgandaFlea357
Xb.M.8.Oct10.1	GATGCATGACGC	CATGCTGCCTCCCGTAGGAGT	Xb	m	Eight	R_rattus	Oct_2010	Above_1300	1455	292.657	17.1072207	296.67	17.22411101	289.11	17.00323499	247.383	15.72841378	1500.1769	38.73211716	UgandaFlea342
Xb.M.8.Oct10.2	GATGTCGTGTCA	CATGCTGCCTCCCGTAGGAGT	Xb	m	Eight	R_rattus	Oct_2010	Above_1300	1455	292.657	17.1072207	296.67	17.22411101	289.11	17.00323499	247.383	15.72841378	1500.1769	38.73211716	UgandaFlea343
Xb.M.8.Oct10.3	GCACGACAACAC	CATGCTGCCTCCCGTAGGAGT	Xb	m	Eight	R_rattus	Oct_2010	Above_1300	1455	292.657	17.1072207	296.67	17.22411101	289.11	17.00323499	247.383	15.72841378	1500.1769	38.73211716	UgandaFlea348
Xb.M.8.Oct10.4	GCACTCGTTAGA	CATGCTGCCTCCCGTAGGAGT	Xb	m	Eight	R_rattus	Oct_2010	Above_1300	1455	292.657	17.1072207	296.67	17.22411101	289.11	17.00323499	247.383	15.72841378	1500.1769	38.73211716	UgandaFlea349
Xb.M.8.Oct10.5	GCACTGAGACGT	CATGCTGCCTCCCGTAGGAGT	Xb	m	Eight	R_rattus	Oct_2010	Above_1300	1455	292.657	17.1072207	296.67	17.22411101	289.11	17.00323499	247.383	15.72841378	1500.1769	38.73211716	UgandaFlea350
Xb.M.8.Oct10.6	GCAGCACGTTGA	CATGCTGCCTCCCGTAGGAGT	Xb	m	Eight	R_rattus	Oct_2010	Above_1300	1455	292.657	17.1072207	296.67	17.22411101	289.11	17.00323499	247.383	15.72841378	1500.1769	38.73211716	UgandaFlea351
Xb.M.8.Oct10.7	GCAGCCGAGTAT	CATGCTGCCTCCCGTAGGAGT	Xb	m	Eight	R_rattus	Oct_2010	Above_1300	1455	292.657	17.1072207	296.67	17.22411101	289.11	17.00323499	247.383	15.72841378	1500.1769	38.73211716	UgandaFlea352
C.F.9.Mar11.1	CAGTCACTAACG	CATGCTGCCTCCCGTAGGAGT	Ctenopthalmus	f	Nine	M_natalensis	March_2011	Above_1300	1537	294.736	17.16787698	300.294	17.32899305	289.794	17.02333692	119.893	10.9495662	1611.5882	40.14459117	UgandaFlea176
C.F.9.Mar11.2	CATACCAGTAGC	CATGCTGCCTCCCGTAGGAGT	Ctenopthalmus	f	Nine	A_niloticus	March_2011	Above_1300	1537	294.736	17.16787698	300.294	17.32899305	289.794	17.02333692	119.893	10.9495662	1611.5882	40.14459117	UgandaFlea181
C.F.9.Mar11.3	CATAGACGTTCG	CATGCTGCCTCCCGTAGGAGT	Ctenopthalmus	f	Nine	A_niloticus	March_2011	Above_1300	1537	294.736	17.16787698	300.294	17.32899305	289.794	17.02333692	119.893	10.9495662	1611.5882	40.14459117	UgandaFlea182
C.F.9.Mar11.4	CATAGCGAGTTC	CATGCTGCCTCCCGTAGGAGT	Ctenopthalmus	f	Nine	A_niloticus	March_2011	Above_1300	1537	294.736	17.16787698	300.294	17.32899305	289.794	17.02333692	119.893	10.9495662	1611.5882	40.14459117	UgandaFlea183
C.F.9.Mar11.5	CATCATGAGGCT	CATGCTGCCTCCCGTAGGAGT	Ctenopthalmus	f	Nine	A_niloticus	March_2011	Above_1300	1537	294.736	17.16787698	300.294	17.32899305	289.794	17.02333692	119.893	10.9495662	1611.5882	40.14459117	UgandaFlea187
C.F.9.Mar11.6	CATCGTATCAAC	CATGCTGCCTCCCGTAGGAGT	Ctenopthalmus	f	Nine	A_niloticus	March_2011	Above_1300	1537	294.736	17.16787698	300.294	17.32899305	289.794	17.02333692	119.893	10.9495662	1611.5882	40.14459117	UgandaFlea188
C.F.9.Mar11.7	CATCTGTAGCGA	CATGCTGCCTCCCGTAGGAGT	Ctenopthalmus	f	Nine	A_niloticus	March_2011	Above_1300	1537	294.736	17.16787698	300.294	17.32899305	289.794	17.02333692	119.893	10.9495662	1611.5882	40.14459117	UgandaFlea189
C.M.9.Mar11.1	CACTGTAGGACG	CATGCTGCCTCCCGTAGGAGT	Ctenopthalmus	m	Nine	A_niloticus	March_2011	Above_1300	1537	294.736	17.16787698	300.294	17.32899305	289.794	17.02333692	119.893	10.9495662	1611.5882	40.14459117	UgandaFlea164
C.M.9.Mar11.2	CAGACATTGCGT	CATGCTGCCTCCCGTAGGAGT	Ctenopthalmus	m	Nine	A_niloticus	March_2011	Above_1300	1537	294.736	17.16787698	300.294	17.32899305	289.794	17.02333692	119.893	10.9495662	1611.5882	40.14459117	UgandaFlea165
C.M.9.Mar11.3	CAGCTAGAACGC	CATGCTGCCTCCCGTAGGAGT	Ctenopthalmus	m	Nine	M_natalensis	March_2011	Above_1300	1537	294.736	17.16787698	300.294	17.32899305	289.794	17.02333692	119.893	10.9495662	1611.5882	40.14459117	UgandaFlea173
C.M.9.Mar11.4	CAGGTGCTACTA	CATGCTGCCTCCCGTAGGAGT	Ctenopthalmus	m	Nine	M_natalensis	March_2011	Above_1300	1537	294.736	17.16787698	300.294	17.32899305	289.794	17.02333692	119.893	10.9495662	1611.5882	40.14459117	UgandaFlea174
C.M.9.Mar11.5	CAGTACGATCTT	CATGCTGCCTCCCGTAGGAGT	Ctenopthalmus	m	Nine	M_natalensis	March_2011	Above_1300	1537	294.736	17.16787698	300.294	17.32899305	289.794	17.02333692	119.893	10.9495662	1611.5882	40.14459117	UgandaFlea175
C.M.9.Mar11.6	CAGTGCATATGC	CATGCTGCCTCCCGTAGGAGT	Ctenopthalmus	m	Nine	A_niloticus	March_2011	Above_1300	1537	294.736	17.16787698	300.294	17.32899305	289.794	17.02333692	119.893	10.9495662	1611.5882	40.14459117	UgandaFlea179
C.M.9.Mar11.7	CAGTGTCAGGAC	CATGCTGCCTCCCGTAGGAGT	Ctenopthalmus	m	Nine	A_niloticus	March_2011	Above_1300	1537	294.736	17.16787698	300.294	17.32899305	289.794	17.02333692	119.893	10.9495662	1611.5882	40.14459117	UgandaFlea180
C.M.9.Mar11.8	CATATCGCAGTT	CATGCTGCCTCCCGTAGGAGT	Ctenopthalmus	m	Nine	A_niloticus	March_2011	Above_1300	1537	294.736	17.16787698	300.294	17.32899305	289.794	17.02333692	119.893	10.9495662	1611.5882	40.14459117	UgandaFlea185
C.M.9.Mar11.9	CATCAGCGTGTA	CATGCTGCCTCCCGTAGGAGT	Ctenopthalmus	m	Nine	A_niloticus	March_2011	Above_1300	1537	294.736	17.16787698	300.294	17.32899305	289.794	17.02333692	119.893	10.9495662	1611.5882	40.14459117	UgandaFlea186
D.F.9.Mar11.1	CAGACTCGCAGA	CATGCTGCCTCCCGTAGGAGT	Dinopsyllus	f	Nine	A_niloticus	March_2011	Above_1300	1537	294.736	17.16787698	300.294	17.32899305	289.794	17.02333692	119.893	10.9495662	1611.5882	40.14459117	UgandaFlea166
D.F.9.Mar11.2	CAGAGGAGCTCT	CATGCTGCCTCCCGTAGGAGT	Dinopsyllus	f	Nine	A_niloticus	March_2011	Above_1300	1537	294.736	17.16787698	300.294	17.32899305	289.794	17.02333692	119.893	10.9495662	1611.5882	40.14459117	UgandaFlea167
D.F.9.Mar11.3	CAGATACACTTC	CATGCTGCCTCCCGTAGGAGT	Dinopsyllus	f	Nine	A_niloticus	March_2011	Above_1300	1537	294.736	17.16787698	300.294	17.32899305	289.794	17.02333692	119.893	10.9495662	1611.5882	40.14459117	UgandaFlea168
D.F.9.Mar11.4	CAGTCGAAGCTG	CATGCTGCCTCCCGTAGGAGT	Dinopsyllus	f	Nine	A_niloticus	March_2011	Above_1300	1537	294.736	17.16787698	300.294	17.32899305	289.794	17.02333692	119.893	10.9495662	1611.5882	40.14459117	UgandaFlea177
D.F.9.Mar11.5	CAGTGATCCTAG	CATGCTGCCTCCCGTAGGAGT	Dinopsyllus	f	Nine	A_niloticus	March_2011	Above_1300	1537	294.736	17.16787698	300.294	17.32899305	289.794	17.02333692	119.893	10.9495662	1611.5882	40.14459117	UgandaFlea178
D.F.9.Mar11.6	CATGAGTGCTAC	CATGCTGCCTCCCGTAGGAGT	Dinopsyllus	f	Nine	A_niloticus	March_2011	Above_1300	1537	294.736	17.16787698	300.294	17.32899305	289.794	17.02333692	119.893	10.9495662	1611.5882	40.14459117	UgandaFlea190
D.F.9.Mar11.7	CATTGTCTGTGA	CATGCTGCCTCCCGTAGGAGT	Dinopsyllus	f	Nine	A_niloticus	March_2011	Above_1300	1537	294.736	17.16787698	300.294	17.32899305	289.794	17.02333692	119.893	10.9495662	1611.5882	40.14459117	UgandaFlea195
D.M.9.Mar11.1	CACTGGTATATC	CATGCTGCCTCCCGTAGGAGT	Dinopsyllus	m	Nine	Crocidura	March_2011	Above_1300	1537	294.736	17.16787698	300.294	17.32899305	289.794	17.02333692	119.893	10.9495662	1611.5882	40.14459117	UgandaFlea163
D.M.9.Mar11.2	CATATACTCGCA	CATGCTGCCTCCCGTAGGAGT	Dinopsyllus	m	Nine	A_niloticus	March_2011	Above_1300	1537	294.736	17.16787698	300.294	17.32899305	289.794	17.02333692	119.893	10.9495662	1611.5882	40.14459117	UgandaFlea184
D.M.9.Mar11.3	CATGGCTACACA	CATGCTGCCTCCCGTAGGAGT	Dinopsyllus	m	Nine	A_niloticus	March_2011	Above_1300	1537	294.736	17.16787698	300.294	17.32899305	289.794	17.02333692	119.893	10.9495662	1611.5882	40.14459117	UgandaFlea191
D.M.9.Mar11.4	CATGTAATGCTC	CATGCTGCCTCCCGTAGGAGT	Dinopsyllus	m	Nine	A_niloticus	March_2011	Above_1300	1537	294.736	17.16787698	300.294	17.32899305	289.794	17.02333692	119.893	10.9495662	1611.5882	40.14459117	UgandaFlea192
D.M.9.Mar11.5	CATTCGATGACT	CATGCTGCCTCCCGTAGGAGT	Dinopsyllus	m	Nine	A_niloticus	March_2011	Above_1300	1537	294.736	17.16787698	300.294	17.32899305	289.794	17.02333692	119.893	10.9495662	1611.5882	40.14459117	UgandaFlea194
St.F.9.Mar11.1	CACGTGACATGT	CATGCTGCCTCCCGTAGGAGT	St	f	Nine	Crocidura	March_2011	Above_1300	1537	294.736	17.16787698	300.294	17.32899305	289.794	17.02333692	119.893	10.9495662	1611.5882	40.14459117	UgandaFlea159
St.F.9.Mar11.2	CACTACTGTTGA	CATGCTGCCTCCCGTAGGAGT	St	f	Nine	Crocidura	March_2011	Above_1300	1537	294.736	17.16787698	300.294	17.32899305	289.794	17.02333692	119.893	10.9495662	1611.5882	40.14459117	UgandaFlea160
St.F.9.Mar11.3	CACTCAACAGAC	CATGCTGCCTCCCGTAGGAGT	St	f	Nine	Crocidura	March_2011	Above_1300	1537	294.736	17.16787698	300.294	17.32899305	289.794	17.02333692	119.893	10.9495662	1611.5882	40.14459117	UgandaFlea161
St.F.9.Mar11.4	CACTCTGATTAG	CATGCTGCCTCCCGTAGGAGT	St	f	Nine	Crocidura	March_2011	Above_1300	1537	294.736	17.16787698	300.294	17.32899305	289.794	17.02333692	119.893	10.9495662	1611.5882	40.14459117	UgandaFlea162
St.F.9.Mar11.5	CAGCACTAAGCG	CATGCTGCCTCCCGTAGGAGT	St	f	Nine	Crocidura	March_2011	Above_1300	1537	294.736	17.16787698	300.294	17.32899305	289.794	17.02333692	119.893	10.9495662	1611.5882	40.14459117	UgandaFlea170
St.F.9.Mar11.6	CAGCATGTGTTG	CATGCTGCCTCCCGTAGGAGT	St	f	Nine	Crocidura	March_2011	Above_1300	1537	294.736	17.16787698	300.294	17.32899305	289.794	17.02333692	119.893	10.9495662	1611.5882	40.14459117	UgandaFlea171
St.F.9.Mar11.7	CAGCGGTGACAT	CATGCTGCCTCCCGTAGGAGT	St	f	Nine	Crocidura	March_2011	Above_1300	1537	294.736	17.16787698	300.294	17.32899305	289.794	17.02333692	119.893	10.9495662	1611.5882	40.14459117	UgandaFlea172
St.M.9.Mar11.1	CACAGCTCGAAT	CATGCTGCCTCCCGTAGGAGT	St	m	Nine	Crocidura	March_2011	Above_1300	1537	294.736	17.16787698	300.294	17.32899305	289.794	17.02333692	119.893	10.9495662	1611.5882	40.14459117	UgandaFlea152
St.M.9.Mar11.2	CACAGTGGACGT	CATGCTGCCTCCCGTAGGAGT	St	m	Nine	Crocidura	March_2011	Above_1300	1537	294.736	17.16787698	300.294	17.32899305	289.794	17.02333692	119.893	10.9495662	1611.5882	40.14459117	UgandaFlea153
St.M.9.Mar11.3	CACATCTAACAC	CATGCTGCCTCCCGTAGGAGT	St	m	Nine	Crocidura	March_2011	Above_1300	1537	294.736	17.16787698	300.294	17.32899305	289.794	17.02333692	119.893	10.9495662	1611.5882	40.14459117	UgandaFlea154
St.M.9.Mar11.4	CACATTGTGAGC	CATGCTGCCTCCCGTAGGAGT	St	m	Nine	Crocidura	March_2011	Above_1300	1537	294.736	17.16787698	300.294	17.32899305	289.794	17.02333692	119.893	10.9495662	1611.5882	40.14459117	UgandaFlea155
St.M.9.Mar11.5	CACGACAGGCTA	CATGCTGCCTCCCGTAGGAGT	St	m	Nine	Crocidura	March_2011	Above_1300	1537	294.736	17.16787698	300.294	17.32899305	289.794	17.02333692	119.893	10.9495662	1611.5882	40.14459117	UgandaFlea156
St.M.9.Mar11.6	CACGGACTATAC	CATGCTGCCTCCCGTAGGAGT	St	m	Nine	Crocidura	March_2011	Above_1300	1537	294.736	17.16787698	300.294	17.32899305	289.794	17.02333692	119.893	10.9495662	1611.5882	40.14459117	UgandaFlea157
St.M.9.Mar11.7	CACGTCGATGGA	CATGCTGCCTCCCGTAGGAGT	St	m	Nine	Crocidura	March_2011	Above_1300	1537	294.736	17.16787698	300.294	17.32899305	289.794	17.02333692	119.893	10.9495662	1611.5882	40.14459117	UgandaFlea158
St.M.9.Mar11.8	CAGATCGGATCG	CATGCTGCCTCCCGTAGGAGT	St	m	Nine	Crocidura	March_2011	Above_1300	1537	294.736	17.16787698	300.294	17.32899305	289.794	17.02333692	119.893	10.9495662	1611.5882	40.14459117	UgandaFlea169
St.M.9.Mar11.9	CATGTCTCTCCG	CATGCTGCCTCCCGTAGGAGT	St	m	Nine	L_flavopunctatus	March_2011	Above_1300	1537	294.736	17.16787698	300.294	17.32899305	289.794	17.02333692	119.893	10.9495662	1611.5882	40.14459117	UgandaFlea193
Xb.F.9.Mar11.1	ATGAGACTCCAC	CATGCTGCCTCCCGTAGGAGT	Xb	f	Nine	A_niloticus	March_2011	Above_1300	1537	294.736	17.16787698	300.294	17.32899305	289.794	17.02333692	119.893	10.9495662	1611.5882	40.14459117	UgandaFlea130
Xb.F.9.Mar11.2	ATGATCGAGAGA	CATGCTGCCTCCCGTAGGAGT	Xb	f	Nine	A_niloticus	March_2011	Above_1300	1537	294.736	17.16787698	300.294	17.32899305	289.794	17.02333692	119.893	10.9495662	1611.5882	40.14459117	UgandaFlea131
Xb.F.9.Mar11.3	ATGCACTGGCGA	CATGCTGCCTCCCGTAGGAGT	Xb	f	Nine	A_niloticus	March_2011	Above_1300	1537	294.736	17.16787698	300.294	17.32899305	289.794	17.02333692	119.893	10.9495662	1611.5882	40.14459117	UgandaFlea132
Xb.F.9.Mar11.4	ATGCAGCTCAGT	CATGCTGCCTCCCGTAGGAGT	Xb	f	Nine	A_niloticus	March_2011	Above_1300	1537	294.736	17.16787698	300.294	17.32899305	289.794	17.02333692	119.893	10.9495662	1611.5882	40.14459117	UgandaFlea133
Xb.M.9.Mar11.1	ATCGTACAACTC	CATGCTGCCTCCCGTAGGAGT	Xb	m	Nine	M_natalensis	March_2011	Above_1300	1537	294.736	17.16787698	300.294	17.32899305	289.794	17.02333692	119.893	10.9495662	1611.5882	40.14459117	UgandaFlea122
Xb.M.9.Mar11.2	ATCTACTACACG	CATGCTGCCTCCCGTAGGAGT	Xb	m	Nine	M_natalensis	March_2011	Above_1300	1537	294.736	17.16787698	300.294	17.32899305	289.794	17.02333692	119.893	10.9495662	1611.5882	40.14459117	UgandaFlea123
Xb.M.9.Mar11.3	ATCTCTGGCATA	CATGCTGCCTCCCGTAGGAGT	Xb	m	Nine	M_natalensis	March_2011	Above_1300	1537	294.736	17.16787698	300.294	17.32899305	289.794	17.02333692	119.893	10.9495662	1611.5882	40.14459117	UgandaFlea124
Xb.M.9.Mar11.4	ATCTGAGCTGGT	CATGCTGCCTCCCGTAGGAGT	Xb	m	Nine	R_rattus	March_2011	Above_1300	1537	294.736	17.16787698	300.294	17.32899305	289.794	17.02333692	119.893	10.9495662	1611.5882	40.14459117	UgandaFlea125
Xb.M.9.Mar11.5	ATCTGGTGCTAT	CATGCTGCCTCCCGTAGGAGT	Xb	m	Nine	R_rattus	March_2011	Above_1300	1537	294.736	17.16787698	300.294	17.32899305	289.794	17.02333692	119.893	10.9495662	1611.5882	40.14459117	UgandaFlea126
Xb.M.9.Mar11.6	ATGACCATCGTG	CATGCTGCCTCCCGTAGGAGT	Xb	m	Nine	R_rattus	March_2011	Above_1300	1537	294.736	17.16787698	300.294	17.32899305	289.794	17.02333692	119.893	10.9495662	1611.5882	40.14459117	UgandaFlea128
Xb.M.9.Mar11.7	ATGACTCATTCG	CATGCTGCCTCCCGTAGGAGT	Xb	m	Nine	R_rattus	March_2011	Above_1300	1537	294.736	17.16787698	300.294	17.32899305	289.794	17.02333692	119.893	10.9495662	1611.5882	40.14459117	UgandaFlea129
Xb.M.9.Mar11.8	ATGCCTGAGCAG	CATGCTGCCTCCCGTAGGAGT	Xb	m	Nine	A_niloticus	March_2011	Above_1300	1537	294.736	17.16787698	300.294	17.32899305	289.794	17.02333692	119.893	10.9495662	1611.5882	40.14459117	UgandaFlea134
Xb.M.9.Mar11.9	CACACGTGAGCA	CATGCTGCCTCCCGTAGGAGT	Xb	m	Nine	R_rattus	March_2011	Above_1300	1537	294.736	17.16787698	300.294	17.32899305	289.794	17.02333692	119.893	10.9495662	1611.5882	40.14459117	UgandaFlea151
Xb.U.9.Mar11.1	ATCTTAGACTGC	CATGCTGCCTCCCGTAGGAGT	Xb	U	Nine	U	March_2011	Above_1300	1537	294.736	17.16787698	300.294	17.32899305	289.794	17.02333692	119.893	10.9495662	1611.5882	40.14459117	UgandaFlea127
Xb.F.9.Dec10.1	CTATGCTTGATG	CATGCTGCCTCCCGTAGGAGT	Xb	f	Nine	R_rattus	NovDec_2010	Above_1300	1537	292.607	17.10575926	297.4895	17.24788393	287.938	16.96873596	53.42185	7.309025243	1611.5882	40.14459117	UgandaFlea261
Xb.M.9.Dec10.1	CTCAATGACTCA	CATGCTGCCTCCCGTAGGAGT	Xb	m	Nine	R_rattus	NovDec_2010	Above_1300	1537	292.607	17.10575926	297.4895	17.24788393	287.938	16.96873596	53.42185	7.309025243	1611.5882	40.14459117	UgandaFlea262
Xb.M.9.Dec10.2	CTCAGTATGCAG	CATGCTGCCTCCCGTAGGAGT	Xb	m	Nine	R_rattus	NovDec_2010	Above_1300	1537	292.607	17.10575926	297.4895	17.24788393	287.938	16.96873596	53.42185	7.309025243	1611.5882	40.14459117	UgandaFlea263
Xb.M.9.Dec10.3	CTCATGTACAGT	CATGCTGCCTCCCGTAGGAGT	Xb	m	Nine	Crocidura	NovDec_2010	Above_1300	1537	292.607	17.10575926	297.4895	17.24788393	287.938	16.96873596	53.42185	7.309025243	1611.5882	40.14459117	UgandaFlea264
Xb.M.9.Dec10.4	CTCCACATGAGA	CATGCTGCCTCCCGTAGGAGT	Xb	m	Nine	Crocidura	NovDec_2010	Above_1300	1537	292.607	17.10575926	297.4895	17.24788393	287.938	16.96873596	53.42185	7.309025243	1611.5882	40.14459117	UgandaFlea265
Xb.M.9.Dec10.5	CTCCTACTGTCT	CATGCTGCCTCCCGTAGGAGT	Xb	m	Nine	Crocidura	NovDec_2010	Above_1300	1537	292.607	17.10575926	297.4895	17.24788393	287.938	16.96873596	53.42185	7.309025243	1611.5882	40.14459117	UgandaFlea266
Xb.M.9.Dec10.6	CTCGAGAGTACG	CATGCTGCCTCCCGTAGGAGT	Xb	m	Nine	Crocidura	NovDec_2010	Above_1300	1537	292.607	17.10575926	297.4895	17.24788393	287.938	16.96873596	53.42185	7.309025243	1611.5882	40.14459117	UgandaFlea267
Xb.M.9.Dec10.7	CTCGATTAGATC	CATGCTGCCTCCCGTAGGAGT	Xb	m	Nine	R_rattus	NovDec_2010	Above_1300	1537	292.607	17.10575926	297.4895	17.24788393	287.938	16.96873596	53.42185	7.309025243	1611.5882	40.14459117	UgandaFlea268
Xb.M.9.Dec10.8	CTCGCACATATA	CATGCTGCCTCCCGTAGGAGT	Xb	m	Nine	M_natalensis	NovDec_2010	Above_1300	1537	292.607	17.10575926	297.4895	17.24788393	287.938	16.96873596	53.42185	7.309025243	1611.5882	40.14459117	UgandaFlea269
Xb.M.9.Dec10.9	CTCGTGGAGTAG	CATGCTGCCTCCCGTAGGAGT	Xb	m	Nine	M_natalensis	NovDec_2010	Above_1300	1537	292.607	17.10575926	297.4895	17.24788393	287.938	16.96873596	53.42185	7.309025243	1611.5882	40.14459117	UgandaFlea270
Xb.M.9.Dec10.10	CTCTCTACCTGT	CATGCTGCCTCCCGTAGGAGT	Xb	m	Nine	M_natalensis	NovDec_2010	Above_1300	1537	292.607	17.10575926	297.4895	17.24788393	287.938	16.96873596	53.42185	7.309025243	1611.5882	40.14459117	UgandaFlea271
Xb.M.9.Dec10.11	CTCTGAAGTCTA	CATGCTGCCTCCCGTAGGAGT	Xb	m	Nine	M_natalensis	NovDec_2010	Above_1300	1537	292.607	17.10575926	297.4895	17.24788393	287.938	16.96873596	53.42185	7.309025243	1611.5882	40.14459117	UgandaFlea272
Xb.M.9.Dec10.12	CTCTGCTAGCCT	CATGCTGCCTCCCGTAGGAGT	Xb	m	Nine	M_natalensis	NovDec_2010	Above_1300	1537	292.607	17.10575926	297.4895	17.24788393	287.938	16.96873596	53.42185	7.309025243	1611.5882	40.14459117	UgandaFlea273
Xb.F.9.Oct10.1	GCATATAGTCTC	CATGCTGCCTCCCGTAGGAGT	Xb	f	Nine	R_rattus	Oct_2010	Above_1300	1537	291.588	17.075948	295.692	17.19569714	287.882	16.96708578	276.816	16.63778831	1611.5882	40.14459117	UgandaFlea358
Xb.F.9.Oct10.2	GCATCGTCAACA	CATGCTGCCTCCCGTAGGAGT	Xb	f	Nine	R_rattus	Oct_2010	Above_1300	1537	291.588	17.075948	295.692	17.19569714	287.882	16.96708578	276.816	16.63778831	1611.5882	40.14459117	UgandaFlea359
Xb.F.9.Oct10.3	GCATGTGCATGT	CATGCTGCCTCCCGTAGGAGT	Xb	f	Nine	R_rattus	Oct_2010	Above_1300	1537	291.588	17.075948	295.692	17.19569714	287.882	16.96708578	276.816	16.63778831	1611.5882	40.14459117	UgandaFlea360
Xb.F.9.Oct10.4	GCATTGCGTGAG	CATGCTGCCTCCCGTAGGAGT	Xb	f	Nine	R_rattus	Oct_2010	Above_1300	1537	291.588	17.075948	295.692	17.19569714	287.882	16.96708578	276.816	16.63778831	1611.5882	40.14459117	UgandaFlea361
Xb.F.9.Oct10.5	GCCTATACTACA	CATGCTGCCTCCCGTAGGAGT	Xb	f	Nine	R_rattus	Oct_2010	Above_1300	1537	291.588	17.075948	295.692	17.19569714	287.882	16.96708578	276.816	16.63778831	1611.5882	40.14459117	UgandaFlea364
Xb.F.9.Oct10.6	GCGACTTGTGTA	CATGCTGCCTCCCGTAGGAGT	Xb	f	Nine	R_rattus	Oct_2010	Above_1300	1537	291.588	17.075948	295.692	17.19569714	287.882	16.96708578	276.816	16.63778831	1611.5882	40.14459117	UgandaFlea365
Xb.F.9.Oct10.7	GCGTACAACTGT	CATGCTGCCTCCCGTAGGAGT	Xb	f	Nine	R_rattus	Oct_2010	Above_1300	1537	291.588	17.075948	295.692	17.19569714	287.882	16.96708578	276.816	16.63778831	1611.5882	40.14459117	UgandaFlea369
Xb.F.9.Oct10.8	GCGTATCTTGAT	CATGCTGCCTCCCGTAGGAGT	Xb	f	Nine	R_rattus	Oct_2010	Above_1300	1537	291.588	17.075948	295.692	17.19569714	287.882	16.96708578	276.816	16.63778831	1611.5882	40.14459117	UgandaFlea370
Xb.F.9.Oct10.9	GCGTTACACACA	CATGCTGCCTCCCGTAGGAGT	Xb	f	Nine	R_rattus	Oct_2010	Above_1300	1537	291.588	17.075948	295.692	17.19569714	287.882	16.96708578	276.816	16.63778831	1611.5882	40.14459117	UgandaFlea371
Xb.F.9.Oct10.10	GCTAAGAGAGTA	CATGCTGCCTCCCGTAGGAGT	Xb	f	Nine	R_rattus	Oct_2010	Above_1300	1537	291.588	17.075948	295.692	17.19569714	287.882	16.96708578	276.816	16.63778831	1611.5882	40.14459117	UgandaFlea372
Xb.M.9.Oct10.1	GCCACTGATAGT	CATGCTGCCTCCCGTAGGAGT	Xb	m	Nine	M_natalensis	Oct_2010	Above_1300	1537	291.588	17.075948	295.692	17.19569714	287.882	16.96708578	276.816	16.63778831	1611.5882	40.14459117	UgandaFlea362
Xb.M.9.Oct10.2	GCCAGAGTCGTA	CATGCTGCCTCCCGTAGGAGT	Xb	m	Nine	A_niloticus	Oct_2010	Above_1300	1537	291.588	17.075948	295.692	17.19569714	287.882	16.96708578	276.816	16.63778831	1611.5882	40.14459117	UgandaFlea363
Xb.M.9.Oct10.3	GCGAGATCCAGT	CATGCTGCCTCCCGTAGGAGT	Xb	m	Nine	R_rattus	Oct_2010	Above_1300	1537	291.588	17.075948	295.692	17.19569714	287.882	16.96708578	276.816	16.63778831	1611.5882	40.14459117	UgandaFlea366
Xb.M.9.Oct10.4	GCGATATATCGC	CATGCTGCCTCCCGTAGGAGT	Xb	m	Nine	R_rattus	Oct_2010	Above_1300	1537	291.588	17.075948	295.692	17.19569714	287.882	16.96708578	276.816	16.63778831	1611.5882	40.14459117	UgandaFlea367
Xb.M.9.Oct10.5	GCGGATGTGACT	CATGCTGCCTCCCGTAGGAGT	Xb	m	Nine	R_rattus	Oct_2010	Above_1300	1537	291.588	17.075948	295.692	17.19569714	287.882	16.96708578	276.816	16.63778831	1611.5882	40.14459117	UgandaFlea368
Xb.M.9.Oct10.6	GCTAGATGCCAG	CATGCTGCCTCCCGTAGGAGT	Xb	m	Nine	R_rattus	Oct_2010	Above_1300	1537	291.588	17.075948	295.692	17.19569714	287.882	16.96708578	276.816	16.63778831	1611.5882	40.14459117	UgandaFlea373
D.F.10.Mar11.1	CCATACATAGCT	CATGCTGCCTCCCGTAGGAGT	Dinopsyllus	f	Ten	A_niloticus	March_2011	Above_1300	1621	294.3	17.15517415	299.699	17.31181677	289.754	17.02216202	128.4525	11.33368872	1889.1787	43.46468336	UgandaFlea198
D.M.10.Mar11.1	CCAGATGATCGT	CATGCTGCCTCCCGTAGGAGT	Dinopsyllus	m	Ten	L_striatus	March_2011	Above_1300	1621	294.3	17.15517415	299.699	17.31181677	289.754	17.02216202	128.4525	11.33368872	1889.1787	43.46468336	UgandaFlea196
D.M.10.Mar11.2	CCAGTGTATGCA	CATGCTGCCTCCCGTAGGAGT	Dinopsyllus	m	Ten	L_striatus	March_2011	Above_1300	1621	294.3	17.15517415	299.699	17.31181677	289.754	17.02216202	128.4525	11.33368872	1889.1787	43.46468336	UgandaFlea197
D.M.10.Mar11.3	CCGACTGAGATG	CATGCTGCCTCCCGTAGGAGT	Dinopsyllus	m	Ten	L_striatus	March_2011	Above_1300	1621	294.3	17.15517415	299.699	17.31181677	289.754	17.02216202	128.4525	11.33368872	1889.1787	43.46468336	UgandaFlea199
Xb.U.10.Mar11.1	ATGCGTAGTGCG	CATGCTGCCTCCCGTAGGAGT	Xb	U	Ten	A_niloticus	March_2011	Above_1300	1621	294.3	17.15517415	299.699	17.31181677	289.754	17.02216202	128.4525	11.33368872	1889.1787	43.46468336	UgandaFlea135
Xb.U.10.Mar11.2	ATGGATACGCTC	CATGCTGCCTCCCGTAGGAGT	Xb	U	Ten	A_niloticus	March_2011	Above_1300	1621	294.3	17.15517415	299.699	17.31181677	289.754	17.02216202	128.4525	11.33368872	1889.1787	43.46468336	UgandaFlea136
Xb.U.10.Mar11.3	ATGGCAGCTCTA	CATGCTGCCTCCCGTAGGAGT	Xb	U	Ten	A_niloticus	March_2011	Above_1300	1621	294.3	17.15517415	299.699	17.31181677	289.754	17.02216202	128.4525	11.33368872	1889.1787	43.46468336	UgandaFlea137
Xb.U.10.Mar11.4	ATGGCGTGCACA	CATGCTGCCTCCCGTAGGAGT	Xb	U	Ten	A_niloticus	March_2011	Above_1300	1621	294.3	17.15517415	299.699	17.31181677	289.754	17.02216202	128.4525	11.33368872	1889.1787	43.46468336	UgandaFlea138
Xb.U.10.Mar11.5	ATGGTCTACTAC	CATGCTGCCTCCCGTAGGAGT	Xb	U	Ten	A_niloticus	March_2011	Above_1300	1621	294.3	17.15517415	299.699	17.31181677	289.754	17.02216202	128.4525	11.33368872	1889.1787	43.46468336	UgandaFlea139
Xb.U.10.Mar11.6	ATGTACGGCGAC	CATGCTGCCTCCCGTAGGAGT	Xb	U	Ten	A_niloticus	March_2011	Above_1300	1621	294.3	17.15517415	299.699	17.31181677	289.754	17.02216202	128.4525	11.33368872	1889.1787	43.46468336	UgandaFlea140
Xb.U.10.Mar11.7	ATGTCACCGTGA	CATGCTGCCTCCCGTAGGAGT	Xb	U	Ten	A_niloticus	March_2011	Above_1300	1621	294.3	17.15517415	299.699	17.31181677	289.754	17.02216202	128.4525	11.33368872	1889.1787	43.46468336	UgandaFlea141
Xb.U.10.Mar11.8	ATGTGCACGACT	CATGCTGCCTCCCGTAGGAGT	Xb	U	Ten	A_niloticus	March_2011	Above_1300	1621	294.3	17.15517415	299.699	17.31181677	289.754	17.02216202	128.4525	11.33368872	1889.1787	43.46468336	UgandaFlea142
Xb.U.10.Mar11.9	ATGTGTCGACTT	CATGCTGCCTCCCGTAGGAGT	Xb	U	Ten	A_niloticus	March_2011	Above_1300	1621	294.3	17.15517415	299.699	17.31181677	289.754	17.02216202	128.4525	11.33368872	1889.1787	43.46468336	UgandaFlea143
Xb.U.10.Mar11.10	ATTATCGTGCAC	CATGCTGCCTCCCGTAGGAGT	Xb	U	Ten	A_niloticus	March_2011	Above_1300	1621	294.3	17.15517415	299.699	17.31181677	289.754	17.02216202	128.4525	11.33368872	1889.1787	43.46468336	UgandaFlea144
Xb.U.10.Mar11.11	ATTCTGTGAGCG	CATGCTGCCTCCCGTAGGAGT	Xb	U	Ten	A_niloticus	March_2011	Above_1300	1621	294.3	17.15517415	299.699	17.31181677	289.754	17.02216202	128.4525	11.33368872	1889.1787	43.46468336	UgandaFlea145
Xb.U.10.Mar11.12	CAACACGCACGA	CATGCTGCCTCCCGTAGGAGT	Xb	U	Ten	A_niloticus	March_2011	Above_1300	1621	294.3	17.15517415	299.699	17.31181677	289.754	17.02216202	128.4525	11.33368872	1889.1787	43.46468336	UgandaFlea146
Xb.U.10.Mar11.13	CAACTATCAGCT	CATGCTGCCTCCCGTAGGAGT	Xb	U	Ten	A_niloticus	March_2011	Above_1300	1621	294.3	17.15517415	299.699	17.31181677	289.754	17.02216202	128.4525	11.33368872	1889.1787	43.46468336	UgandaFlea147
Xb.U.10.Mar11.14	CAACTCATCGTA	CATGCTGCCTCCCGTAGGAGT	Xb	U	Ten	A_niloticus	March_2011	Above_1300	1621	294.3	17.15517415	299.699	17.31181677	289.754	17.02216202	128.4525	11.33368872	1889.1787	43.46468336	UgandaFlea148
Xb.U.10.Mar11.15	CAAGATCGACTC	CATGCTGCCTCCCGTAGGAGT	Xb	U	Ten	A_niloticus	March_2011	Above_1300	1621	294.3	17.15517415	299.699	17.31181677	289.754	17.02216202	128.4525	11.33368872	1889.1787	43.46468336	UgandaFlea149
Xb.U.10.Mar11.16	CAAGTGAGAGAG	CATGCTGCCTCCCGTAGGAGT	Xb	U	Ten	A_niloticus	March_2011	Above_1300	1621	294.3	17.15517415	299.699	17.31181677	289.754	17.02216202	128.4525	11.33368872	1889.1787	43.46468336	UgandaFlea150
C.F.6.Dec10.1	CTGGAGCATGAC	CATGCTGCCTCCCGTAGGAGT	C_cabirus	f	Ten	A_niloticus	NovDec_2010	Above_1300	1621	292.21	17.09415105	296.793	17.22768121	287.9735	16.96978197	73.025	8.545466634	1889.1787	43.46468336	UgandaFlea281
Xb.F.10.Dec10.1	CTGACACGACAG	CATGCTGCCTCCCGTAGGAGT	Xb	f	Ten	R_rattus	NovDec_2010	Above_1300	1621	292.21	17.09415105	296.793	17.22768121	287.9735	16.96978197	73.025	8.545466634	1889.1787	43.46468336	UgandaFlea275
Xb.F.10.Dec10.2	CTGAGCAGAGTC	CATGCTGCCTCCCGTAGGAGT	Xb	f	Ten	R_rattus	NovDec_2010	Above_1300	1621	292.21	17.09415105	296.793	17.22768121	287.9735	16.96978197	73.025	8.545466634	1889.1787	43.46468336	UgandaFlea277
Xb.F.10.Dec10.3	CTGCTGCGAAGA	CATGCTGCCTCCCGTAGGAGT	Xb	f	Ten	R_rattus	NovDec_2010	Above_1300	1621	292.21	17.09415105	296.793	17.22768121	287.9735	16.96978197	73.025	8.545466634	1889.1787	43.46468336	UgandaFlea279
Xb.F.10.Dec10.4	CTGGACTCATAG	CATGCTGCCTCCCGTAGGAGT	Xb	f	Ten	R_rattus	NovDec_2010	Above_1300	1621	292.21	17.09415105	296.793	17.22768121	287.9735	16.96978197	73.025	8.545466634	1889.1787	43.46468336	UgandaFlea280
Xb.F.10.Dec10.5	CTGGCTGTATGA	CATGCTGCCTCCCGTAGGAGT	Xb	f	Ten	R_rattus	NovDec_2010	Above_1300	1621	292.21	17.09415105	296.793	17.22768121	287.9735	16.96978197	73.025	8.545466634	1889.1787	43.46468336	UgandaFlea282
Xb.M.10.Dec10.1	CTGAACGCTAGT	CATGCTGCCTCCCGTAGGAGT	Xb	m	Ten	R_rattus	NovDec_2010	Above_1300	1621	292.21	17.09415105	296.793	17.22768121	287.9735	16.96978197	73.025	8.545466634	1889.1787	43.46468336	UgandaFlea274
Xb.M.10.Dec10.2	CTGAGATACGCG	CATGCTGCCTCCCGTAGGAGT	Xb	m	Ten	R_rattus	NovDec_2010	Above_1300	1621	292.21	17.09415105	296.793	17.22768121	287.9735	16.96978197	73.025	8.545466634	1889.1787	43.46468336	UgandaFlea276
Xb.M.10.Dec10.3	CTGCAGTACTTA	CATGCTGCCTCCCGTAGGAGT	Xb	m	Ten	R_rattus	NovDec_2010	Above_1300	1621	292.21	17.09415105	296.793	17.22768121	287.9735	16.96978197	73.025	8.545466634	1889.1787	43.46468336	UgandaFlea278
Xb.M.10.Dec10.4	CTGTATCGTATG	CATGCTGCCTCCCGTAGGAGT	Xb	m	Ten	R_rattus	NovDec_2010	Above_1300	1621	292.21	17.09415105	296.793	17.22768121	287.9735	16.96978197	73.025	8.545466634	1889.1787	43.46468336	UgandaFlea283
Xb.F.10.Oct10.1	GCTAGTCTGAAC	CATGCTGCCTCCCGTAGGAGT	Xb	f	Ten	R_rattus	Oct_2010	Above_1300	1621	291.385	17.07000293	295.224	17.18208369	288.19	16.97615975	310.99275	17.63498653	1889.1787	43.46468336	UgandaFlea374
Xb.F.10.Oct10.2	GCTATTCGACAT	CATGCTGCCTCCCGTAGGAGT	Xb	f	Ten	R_rattus	Oct_2010	Above_1300	1621	291.385	17.07000293	295.224	17.18208369	288.19	16.97615975	310.99275	17.63498653	1889.1787	43.46468336	UgandaFlea376
Xb.M.10.Oct10.1	GCTATCACGAGT	CATGCTGCCTCCCGTAGGAGT	Xb	m	Ten	R_rattus	Oct_2010	Above_1300	1621	291.385	17.07000293	295.224	17.18208369	288.19	16.97615975	310.99275	17.63498653	1889.1787	43.46468336	UgandaFlea375
