# Supplementary material for: Flea-Associated Bacterial Communities across an Environmental Transect in a Plague-Endemic Region of Uganda
Source: PLoS One. 2015 Oct 20;10(10):e0141057. doi: 10.1371/journal.pone.0141057 (PMC4617453; doi:10.1371/journal.pone.0141057)
Supplement: S3 File — (TXT) [file pone.0141057.s003.txt]

>denovo1013 Xc.F.3.Oct10.7_38934
CTGGGCCGTGTCTCAGTCCCAGTGTGGCCGATCACCCTCTCAGGTCGGCTACGCATCGTTGCCTTGGTGAGCCGTTACCTCACCAACTAGCTAATGCGCCGCGGGTCCATCTGTAAGTGATAGCCGAAACCATCTTTCAACTTTCAACCATGCGGTTAAAAGTATTATCCGGTATTAGCCCCGGTTTCCCGGAGTTATCCCAATCTTACAGGCAGGTTACCCACGTGTTACTCACCCGTCCGCCGCT
>denovo103 St.M.9.Mar11.2_1806
CTGGGCCGTGTCTCAGTCCCAATGTGGCCGATCACCCTCTCAGGCCGGCTACCCGTCGTCGCCTTGGTAGGCCATTACCCCACCAACAAGCTGATAGGCCGCGGGCACATCCTGCACCGAAAAACTTTCCAACAACCACCATGCGGCAGAAGCTGAATATCCGGTATTAGACCCAGTTTCCCAGGCTTATCCCGAAGTGCAGGGCAGATTACCCACGTGTTACTCACCCGTTCGCCACTCGTGTACC
>denovo1036 Xb.M.9.Dec10.12_398
CTGGGCCGTGTCTCAGTCCCAGTGTGGCCGGTCACCCTCTCAGGCCGGCTACCCGTCATCGCCTTGGTGAGCCATTACCTCACCAACAAGCTGATAGGCCGCGAGTCCATCCAAAACCGATAAATCTTTCCACCAGCACCCCATGCGAGGACTGGTCGTATCCGGTATTAGACCCAGTTTCCCGGGCTTATCCCAGAGTTAAGGGAAGGTTACTCACGTGATACTCACCCGTTCGCCACTAATCCGA
>denovo1103 Xc.M.6.Dec10.5_96384
CTGGGCCGTGTCTCAGTCCCAGTGTGGCTGGTCGTCCTCTCAGACCAGCTACAGATCGTCGGCTTGGTAAGCTTTTATCCCACCAACTACCTAATCTGCCATCGGCCGCTCCGCGAGCGCAAGGCCTTGCGGTCCCCTGCTTTCATCCTGAGATCGTATGCGGTATTAGCAAAGCTTTCGCTTCGTTATCCCCCACTCTCGGGCACGTTCCGATGTGTTACTCACCCGTTCGCCACTCGTCAGCATT
>denovo1138 Xc.M.5.Dec10.5_337289
CTGGACCGTGTCTCCCCAGTTCCAGTGTGGCTGGTCATCCTCTCAGACCAGCTAGAGATCGTCAGCTTGGTAGGCCCTTTACCCCACCAACTACCTAATCCCACTTGGGCTCAACTTATGGCGTGTGGTCCGAAGAGCCCACACTTTAANCCGAAGATGTTACGCGGTATTAGCTACAGTTTCCCGTAGTTACTCCCCCTCCATAAAGACAGACTTCCCAAGTCTTTACNCCACCCGTCCGCCACTC
>denovo1186 Xn.U.6.Mar11.9_58277
CTGGGCCGTGTCTCAGTCCCAGTGTGGCTGGTCGTCCTCTCAGACCAGCTACAGATCGTCGGCTTGGTGAGCCTTTACCCCACCAACTACCTAATCTGATATCAGCCGCTCCAATCGCGCGAGGTCTTGCGATCCCCCGCTTTCATCCATAGATCGTATGCGGTATTAGCGTAACTTTCGCTACGTTATCCCCCACGACTGGGCACGTTCCGATACTTTACTCACCCGTTCGCCACTCGCCACCAGG
>denovo1194 Xc.F.2.Dec10.7_115458
CTGGACCGTATCTCAGTTCCAGTGTGGCTGATCATCCTCTCAGATCAGCTATAGATCACTGCCTTGGTAGGCCATTACCCCACCAACTAGCTAATCTAATATAGGCTCATCTAATAGCAATAAACTCTTTCCCCGTAGGGCGTATACGGTATTAGTTGCCGTTTACCAACTAATTGTTCCGTACTACTAGGTANATTCCTATACATTACTCACCCGTTTGCCACTAAGTTATACCATAGCAAGCTAC
>denovo1212 Xc.F.5.Mar11.8_1162
CTGGACCGTGTCTCAGTTCCAGTGTGGCCGATCACCCTCTCAGGTCGGCTACGTATCGTTGCCTTGGTAAGCCGTTACCTTACCAACTAGCTAATACGGCGCAGGTCCATCTATAAGTGATAGCAAAGCCATCTTTCACTATCGAACCATGCGGTTCGAAATATTATCCGGTATTAGCTCCGGTTTCCCGAAGTTATCCCAGTCTTATAGGTAGGTTACCTACGTGTTACTCACCCGTCCGCCGCTA
>denovo1221 Xc.M.1.Mar11.2_641402
CTGGGCCGTGTCTCAGTCCCCAGTGTGGGCTGATCATCCTCTCAGACCAGCTATGGATCGTCGCCTTGGTGAGCCGTTACCTCACCAACTAGCTAATCCAACGCGGGCTCATTCCATCTCCGATAAATCTTTCTCCAATAGGACGTATACGGTATTAGCACCAAATTTCTCTGTGTTATTCCGTAGAGATGGGTAGATTCCCACGCGTTACTCACCCGTTTGCCCGCTCACTCTAAGAGAGTGCGCT
>denovo1222 Xc.M.3.Oct10.6_11417
CTGGGCCGTGTCTCAGTCCCAGTGTGGCTGATCGTCCTCTCAGACCAGCTACTGATCGTCGCCTTGGTGGGCCTTTACCCCACCAACTAGCTAATCAGACATCGGCCGCTCCTATAGCATGAGGCCTTGCGGTCCCCCACTTTCACCCTCAGGTCGTATGCGGTATTAGCTAATCTTTCGACTAGTTATCCCCCACTACAGGGCACGTTCCGATGTATTACTCACCCGTTCGCCACTCGCCATCAAT
>denovo1250 Xc.M.2.Dec10.7_1336
CTGGGCCGTGTCTCAGTCCCAGTGTGGCTGATCATCCTCTCAGACCAGCTACTGATCGTCGCCTTGGTAGGCCGTTACCCCACCAACTAGCTAATCAGACGCGGGCCGATCTTCCGGCAGTAAACCTTTCCCCAAAAGGGCGTATCCGGTATTAGCCCTAGTTTCCCAGGGTTATTCCGAACCAGAAGGCACGTTCCCACGCGTTACTCACCCGTCCGCCGCTGACCCCGAAGGGCCCGCTCGACTT
>denovo1259 Xc.M.5.Oct10.4_169234
CTGGACCGTGTCTCAGTTCCAGTGTGGCTGGTCATCCTCTCAGACCAGCTAGAGATCGTCAGCTTGGTAGGCCTTTACCCCACCAACTACCTAATCCCACTTGGGCTCAACTTATGGCGTGTGGTCCGAAGAGCCCACACTTTAATCCTAAGATGTTACGCGGTATTAGCTACAGTTTCCCGTAGTTACTCCCCCTCATAAGACAGATTCCCAAGTCTTTACTCACCCGTCCGCCACTCGTCAGACA
>denovo1260 Xc.M.3.Dec10.2_1106
CTGGGCCGTATCTCAGTCCCAATGTGGCCGGTCACCCTCTCAGGCCGGCTACCCGTCAAAGCCTTGGTAAGCCACTACCCCACCAACAAGCTGATAAGCCGCGAGTCCATCCCCAACCGCCGAAACTTTCCAACCCCCACCATGCAGCAGGAGCTCCTATCCGGTATTAGCCCCAGTTTCCTGAAGTTATCCCAAAGTCAAGGGCAGGTTACTCACGTGTTACTCACCCGTTCGCCACTCGAGCACC
>denovo1261 Xc.M.6.Mar11.3_98498
CTGGGCCGTGTCTCAGTCCCAGTGTGGCTGATCGTCCTCTCAGACCAGCTACTGATCGTCGCCTTGGTGAGCCTTTACCCCACCAACTAGCTAATCAGACATCGGCCGCTCCTATAGCATGAGGCCTTGCGGTCCCCCACTTTCACCCTCAGGTCGTATGCGGTATTAGCTAATCTTTCGACTAGTTACTCCCCCATACAGGGCACGTTCCGATGTATTACTCACCCGTTCGCCACTCGCCACCAGG
>denovo134 Xc.F.6.Mar11.3_20529
CTGGACCGTATCTCAGTTCCAGTGTGGCTGATCATCCTCTCAGACCAGCTATGGATCGTCGCCTTGGTGAGCCGTTACCTCACCAACTAGCTAATCCAACGCGGGCTCATCCATCTCCGATAAATCTTTCTCCTATAGGACGTATACGGTATTAGCACAAATTTCTCTGTGTTATTCCGTAGAGATGGGTAGATTCCCACGCGTTACTCACCCGTTTGCCGCTCGCTCTAAAAGAGCGCGCTCGACT
>denovo1372 Xc.M.6.Dec10.2_790
CTGGACCGTGTCTCAGTTCCAGTGTGGCCGTTCATCCTCTCAGACCGGCTACTGATCGTCGCCTTGGTGAGCTTTTATCCCACCAACTAGCTAATCAGACGCGAGCCCATCTTAGACCGAATTTCTTTAACTAACTTAATCATGCGATTTATTAGTTTCATATGGTATTAATCACCGTTTCCAGTGGCTATCCCTTTGTCTAAGGCAGGTTGCTCACGCGTTACTCACCCGTTCGCCGCTAATCTTT
>denovo1374 Xc.F.1.Mar11.2_290203
CTGGACCGTATCTCAGTTCCAGTGTGGCTGATCATCCTCTCAGATCAGCTATAGATCACTGCCTTGGTAGGCCATTACCCCACCAACTAGCTAATCTAATATAGGCTCATCTAATAGCAATAAATCTTTCCCCCGTAGGGCGTATACGGTATTAGTTGCCGTTTCCAACAATTGTTCCGTACTACTAGGTAGATTCCTATACATTACTCACCCGTTTGCACTAAGTTAATACCATAGCAAGACTACA
>denovo1378 Xc.M.4.Mar11.6_103607
CTGGGCCGTGTCTCAGTCCCAGTGTGGCTGATCGTCCTCTCAGACCAGCTATAGATCGCAGGCTTGGTAGGCCTTTACCCCACCAACTACCTAATCCTAACAGTCGGCCACTCTACTAGCGCAAGGCCTTGCCGGTCCCCTGTCTTTCTCCCTCAGGTATATGCGGTATTAATCCGGTCCTTTCGCCGGGCCTATCCCCCTCTAGTAGGTATCGTTCCGATTGCACTTACTCACCCGTTCGCCACTC
>denovo1388 D.M.10.Mar11.2_75075
CTGGGCCGTGTCTCAGTCCCAGTGTGGCTGATCATCCTCTCAGACCAGCTATGGATCGTCGCCTTGGTGAGCCGTTACCTCACCAACTAGCTAATCCAACGCGGGCTCATCCATCTCCGATAAATCTTTCTCCCAAAAGGGACGTATACGGTATTAGCACAAATTTCTCTGTGTTATTCCGTAGAAATGGGTAGATTCCCACGCGTTACTCACCCGTTTGCCACTAAAATAATCAGTGCAAGCACCA
>denovo1455 Xc.M.3.Dec10.1_683080
CTGGACCGTGTCTCAGTTCCAGTGTGGCTGGTCATCCTCTCAGACCAGCTAGAGATCGTCAGCTTGGTAGGCCTTTACCCCACCAACTACCTAATCCCACTTGGGCTCAACTTATGGCGTGTGGTCCGAAGAGCCCAACACTTTTAACTCCAAAGATGTTACGCGGTATTAGCTACAGTTTCCCGTAGTTACTCCCCCTCCATAAGACAGATTCCCAAGTCTTTACTCACCCGTCCGCCACTCGTCA
>denovo1477 Xc.M.4.Mar11.6_87947
CTGGACCGTGTCTCAGTTCCAGTGTGGCTGGTCATCCTCTCCGACCAGCTAGAGATCGTCAGCTTGGTAGGCCTTTACCCCACCAACTACCTAATCCCACTTGGGCTCAACTTATGGCGTGTGGTCCGAAGAGCCCACACTTTAATCCTAAGATGTTACGCGGTATTAGCTACAGTTTCTCGTAGTTACTCCCCCTCATAAGACAGATTCCCAAGCTTTACCTCACCCGTCCGCCACTCGTCAGCAA
>denovo1505 Xc.M.4.Mar11.8_13411
CTGGGCCGTGTCTCAGTCCCAGTGTGGCTGATCATCCTCTCAGACCAGCTACTGATCGTCGCCTTGGTAGGCCATTACCCCACCAACTAGCTAATCAGACGCGGGCCGATCCTTCGGCAGCAAGCCTTTCCCCAAAAGGGCGTATCCGGTATTAGCGCTAGTTTCCCAGCGTTATTCCGAACCAAAGGGTACGTTCCCACGTGTTACTCACCCGTCTGCCGCTGACCCCGAAGGGCCCGCTCGACTT
>denovo1516 Xb.M.10.Dec10.3_5090
CTGGGCCGTGTCTCAGTCCCAGTGTGGCTGATCATCCTCTCAGACCAGCTACAGATCGTCGCCTTGGTAGGCCTTTACCCCACCAACCAGCTAATCCGACTTAGGCTCATCTAATAGCGAGAGCTAAAAGCCCCCTTTCACCCGTAGGTCGTATGCGGTATTAGCTTGGGTTTCCCCAAGTTATCCCCCACTACTAGGCAGATTCCTAAGCATTACTCACCCGTCCGCCACTAAGTATCAGAAGCAA
>denovo153 Xc.U.6.Mar11.3_62932
CTGGACCGTATCTCAGTTCCAGTGTGGCTGATCATCCTCTCAGATCAGCTATAGATCACTGCCTTGGTAGGCCATTACCCCACCAACTACCTAATCCCACTTGGGCTCAACTTATGGCGTGTGGTCCGAAGAGCCCACACTTTAATCCAAAGATGTTACGCGGTATTAGCTACAGTTTCCCGTAGTTATCCCCCTCCATAAGACAGATTCCCAAGCTTTACTCACCCGTCCGCCACTCGTCAGCAAA
>denovo1530 Xc.F.2.Dec10.5_704489
CTGGGCCGTATCTCAGTCCCAGTGTGGCTGATCATCCTCTCAAACCAGCTACGGATCATCGACTTGGTAGGCCATTACCCCACCAACTATCTAATCCGACATAGACTCCTCCTTCAGCGGCCTTACGACCTTTCCTCTTTCGAGCTTATGAGGTATTACTCACAATTTCTCATGGATATCCCTCTCAAAAGGGCAGATTCTATGTATTACTCACCCGTTCGCCACTAAAACATCTACGAAATAAATG
>denovo1594 Xc.M.2.Mar11.12_51505
CTGGGCCGTGTCTCAGTCCCAGTGTGGCCGATCACCCTCTCAGGTCGGCTATGCATCACGGTCTTGGTAGGCCATTACCCCACCAACTAACTAATGCAGCGCGGGCCCATCCAACAGTGACACCGAAGCGTCTTTTATTATTCTCCCATGCGGGAAAACAAATTATGCGGTATTAGCACCTGTTTCCAAGTGTTATCCCCCTCTGTTGGGCAGGTTGCCCACGTGTTACTCACCCGTCCGCCACTCT
>denovo161 Xb.M.9.Dec10.8_17961
CTGGGCCGTGTCTCAGTCCCAGTGTGGCTGATCATCCTCTCAGACCAGCTAAGGATCGTCGCCTTGGTGGGCCTTTACCCCACCAACTAGCTAATCCTACGCGGGCTCATCCTTGGGCGATAAATCTTTGGACTTACGTCATCATCCGGTATTAGCAGTCATTTCTAACTGTTATTCCGAACCCAAGGGCAGATTCCCACGCGTTACGCACCCGTGCGCCACTAGATCCGAAGATCTCGTTCGACTT
>denovo1624 St.M.9.Mar11.4_358504
CTGGGCCGTGTCTCAGTCCCAGTGTGGCTGATCATCCTCTCAGACCAGCTATGGATCGTCGCCTTGGTGAGCCGTTACCTCACCAACTAGCTAATCCAACGCGGGCTCGTCCATCTCCGATAAATCTTTCTACCCAAAAGGGACCGTATACGGTATTAGCACAAATTTCTCTGTGTTATTCCGTAGAGAGGGGTAGATTCCCACGCGTTACTCACCCGTTTGCCGCTCACTCTAAAAGAGTGCGCTC
>denovo1682 Xn.U.5.Mar11.2_887
CTGGGCCGTATCTCAGTCCCAATGTGGCCGATCACCCTCTCAGGCCGGCTACCCGTCGTCGCCTTGGTAGGCCATCACCCCACCAACAAGCTGATAGGCCGCGGGCTCATCCTACACCGAAAAACTTTCCACCAAACCCCATAAGGAGAAAGGTCATATCCAGTATTAGACCCAGTTTCCCAGGCTTATCCCAGAGTGCAGGGCAGATTACCCACGTGTTACTCACCCGTTCGCCACTCGAGTACTC
>denovo1683 St.F.9.Mar11.1_53139
CTGGGCCGTGTCTCAGTCCCAGTGTGGCTGATCATCCTCTCAGACCAGCTATGGATCGTCGCCTTGGTGAGTCCGTTACCTCACCAACTAGCTAATCCAACGCGGGCTCATCCATCTCCGATAAATCTTTCTCCTAAAAGGACGTATACGGTATTAGCACAAATTTCTCTGTGTTATTCCGTAGAAATGGGTAGATTCCCACGCGTTTACCTCACCCGTTTTGCCGCTCCTACTCTAAAAGAAGTGC
>denovo1685 C.F.9.Mar11.7_703608
CTGGGGCCGTGTCTCAGTCCCAGTGTGGCTGATCATCCTCTCAGACCAGCTATGGATCGTCGCCTTGGTGAGCCGTTACCTCACCAACTAGCTAATCCAACGCGGGCTCATCCATCTCCGATAAATCTTTCTCCTAAAAGGACGTATACGGTATTAGCACAAATTTCTCTGTGTTATTCGTAGAAAGTGGGTAGA
>denovo1734 Xc.M.2.Mar11.2_684646
CTGGACCGTGTCTCGGTTCCAGTGTGGCTGGTCATCCTCTCAGACCAGCTAGAGATCGTCAGCTTGGTAGGCCTTTACCCCACCAACTACCTAATCCCACTTGGGCTCAACTTATGGCGTGTGGTCCGAAGAGCCCACACTTTAATCCAAAGNTGTTACGCGGTATTAGCTACAGTTTCCCGAGTTACTCCCCCTCATAAGACAGATTCCCAAGCTTTACNCACCCGTCCGCCACTCGTCAGCAAAA
>denovo1788 Xb.F.9.Oct10.1_3510
CTGGGCCGTGTCTCAGTCCCAGTGTTGCTGATCATCCTCTCAAACCAGCTACCGATCGTCGGCTTGGTGCGCCGTTACCACACCAACTACCTAATCAGACGCGGGCCGATCCCTTGCCGGTAAAACCTTTCCCCCTCAGGGCACATCCGGTATTACCCCCGGTTTCCCAGGGCTATTCCAGAGCAAAGGGCACGTTCCCACGCGTTACTAACCCGTCCGCCGCTGACGCCCGAAAGCGCCCGCTCGA
>denovo1799 Xc.F.3.Mar11.1_20560
CTGGGCCGTATCTCAGTCCCAATGTGGCCGTCCACCCTCTCAGGCCGGCTACCCGTCGCCGCCTTGGTAGGCCATTACCCCACCAACAAGCTGATAGGCCGCGAGCTCATCCTACACCGAAAAACTTTCCAACCATCACACTAAAAATGGCTCCTATCCGGTATTAGACCCAGTTTCCCAGGCTTATCCCGAAGTGCAGGGCAGATCACCCACGTGTTACTCACCCGTTCGCCACTCGAGTACCCTG
>denovo1806 Xc.M.3.Oct10.8_82828
CTGGACCGTGTCTCAGTTCCAGTGTGGCCGATCACCCTCTCAGGTCGGCTACGTATCGTCGCCTTGGTAAGCCGTTACCTTACCAACTAGCTAATACGGCGCGGGTCCATCTATAAGTGACAGCCGAAACCGTCTTTCACTATTGAACCATGCGGTTCAAAATATTATCCGGTATTAGCCCCGGTTTCCCGGAGTTATCCCAGTCTTATAGGTAGGTTACCCACGTGTTACTCACCCGTCCGCCGCT
>denovo1830 Xc.F.5.Mar11.10_322619
CTGGACCGTGTCTCAGTTCCAGTGTGGCTGGTCATCCTCTCAGACCAGCTAGAGATCGTCAGCTTGGTAGGCCTTTACCCCACCAACTACCTAATCCCACTTGGGCTCAACTTATGGCGTGTGGTCCGAAGAGCCCANACTTTAATCCTAAGATGTTACGCGTATTAGCTACAGTTTCCCGTAGTTATCCCCTCATAAGACAGATTCCAAGCTTTACTCACCCGTCGCCACTCGTCAGCAAAAAGAA
>denovo1857 Xb.F.10.Dec10.5_171027
CTGGCCCGTATCTCAGTGCCAGTGTGGGGGACCTTCCACTAAGAACCCCTACCCATCGTAGCCTTGGTGAGCCATTACCTCTCCAACTAGCTAATAGGACGCACGCTCATTTTACACCGCCAGAGCTTTTATCTTGCTAACATGCGCTAATAAGATTATATGGGGTATTAATTCCCGTTTCCGGAGGCTATGCCCCAGTGTAAAAGTAGATTGCATGCGCATTACGCACCGTCGCGTCGCCGGCAAC
>denovo1858 Xc.M.2.Dec10.5_238463
CTGGACCGTATCTCAGTTCCAGTGTGGCTGATCATCCTCTCAGATCAGCTATAGATCATTGCCTTGGTAGGCCATTACCCCACCAACTAACTAATCTAATATAGGCTCATCTAATAGCAATAAATCTTTCCCCCGTAGGGCGTATACGGTATTAGTTGCCGTTTCCAGCTAATTGTCCCGTACTACCTAGGTAGATTCCTATACATTACTCACCCGTCTGCCACTAACGTTATACTATAGTCAAAGC
>denovo1864 Xc.M.3.Oct10.7_837
CTGGGCCGTGTCTCAGTCCCAGTGTGGCTGGTCGTCCTCTCAGACCAGCTACAGATCGTCGGCTTGGTGAGCCTTTACCTCACCAACTACCTAATCTGATATCGGCCGCTCCAATCGCGCGAGGTCTTGCGATCCCCCGCTTTCACCCTCAGGTCGTATGCGGTATTAGCTGCTCTTTCGAGCAGTTATCCCCCACGACTGGGCACGTTCCGATACATTACTCACCCGTTCGCCACTCGTCAGCTTA
>denovo1871 Xc.M.3.Mar11.2_796
CTGGGCCGTGTCTCAGTCCCAGTGTGGCCGGTCACCCTCTCAGGTCGGCTACGCATCATCGTCTTGGTGAGCCGTTACCTCACCAACTAACTAATGCGCCATAAGCCCATCTCTTTGTGTTGTATCCCAACTTTAATTAATCGAAGATGTCTTCGATTAACGTATCCGGTATTAGCAGACGTTTCCATCTGTTATCCCAGGCATAGAGGCAGGTTGCTTATGTATTACTCACCCGTTCGCCACTAAG
>denovo1883 Xb.U.10.Mar11.8_77459
CTGGACCGTCTCTCAGTTCCAGTGTGGCTGGTCATCCTCTCAGACCAGCTAGAGATCGTCGGCTTGGTAAGCCCTTACCTTACCAACTACCTAACTCTCACTTGGGTTCATCTATAAGCATGTGGCATCTCTAGTCCCTACCACCGTTTGGTATCCCTACTTTACGCGGTATTTAGCTACAGTTTCCCGTAGTTATCCCCCTCTTATAGCCAGATCCCCAAGCCTTTACTCACCCGTCCGCCACTCG
>denovo191 Xb.M.9.Dec10.1_87070
CTGGACCGTCTCTCGGTTCCAGTGTGGCGTGGTCATCCTCTCAGACCAGCTAGAGATCGTCGGCTTGGTAAGCCCTTACCTTACCAAACTACCTAATCTCACTTGGGTTCTATCTATAAGCATTGTGGCATCTCTGTCCCACACCTTTGGTATCCCTACTTTACGGCGGTATTACGCTACAGTTTCCCGTAGTTACTCCCCCTCTTATAGCCAGATCCCCAAGCTTTACTCACCCGTCCGCCACTCG
>denovo1911 Xc.F.3.Mar11.2_45615
CTGGGCCGTGTCTCAGTCCCAGTGTGGCCGATCACCCTCTCAGGTCGGCTACGCATCGTCGCCTTGGTGGGCCATTACCCCACCAACTAGCTAATGCGCCGCGGGCCCATCCTGCAGTGACAGCCGAAACCGTCTTTCCGTGCAGCCTCAGGAGAGGCCGCAAACTATTCGGTATTAGCACCGGTTTCCCGGAGTTATCCCGATCTGCAGGGCAGGTTGCCCACGTGTTACTCACCCGTCCGCCGCT
>denovo1914 Xb.M.8.Dec10.1_84618
CTGGCCCGTATCTCAGTGCCAGTGTGGGGGACCTTCCACTAACGAACCCCTACCATCGTAGCCTTGGTGAGCCATTACCTCTCCAACTAGCTAATAGGACGCACGCTCTATTTTACACCGCCAGAGTCTTTTATCTTGCTAACATGCGCTAATAAGATTATAGTGGGGTATTAATTCCCGTTTCCGGAGGCTATGCCCCAGTGTAAAGTAGATTGCATGCGCATTACGCACCCGTCCGCCGGTCGCC
>denovo1945 Xn.U.6.Mar11.9_281413
CTGGGCCGTGTCTCAGTCCCAGTGTGTCTGATCATCCTCTCAGACCAGCTATGGATCGTCGCCTTGGTGAGCCGTTACCTCACCAACTAGCTAATCCAACGCGGGCTCATCCATCTCCGATAAATCTTTCTCCAAATAGGACGTATACGGTATTAGCACAAATTTCTCTGTGTTATTCCGTAGAGATGGGTAGATTCCCACGCGTTACTCACCCGTNTTCGCCGC
>denovo1958 D.M.9.Mar11.5_346900
CTGGACCGTGTCTCAGTTCCAGTGTGGCTGATCATCCTCTCAGACCAGCTAAAGATCGTAGCCTTGGTAAGTCATTTACCTCACCAACTAGCTAATCTTGCATGGGCTCATCTTGTAGCGATAAATCTTTCACCTCTCGGCAATATACGGTATTAGCTCTTGTTTCCAATACGTTATTCCGTACTGCAAGGTGATTCCCATTGTATTACTCACCCGTTTGCCACTAAAATAATCAGTGCAAGCACCA
>denovo1986 Xn.F.4.Oct10.1_10069
CTGGGCCGTGTCTCAGTCCCAGTGTGGCCGATCACCCTCTCAGGTCGGCTATGCATCGTCGCCTTGGTAGGCCTTTACCCCACCAACTAGCTAATGCACCGCAAAGCCATCTCATAGTGTTAGCAAAACCAACTTTTAAACATCAACCATGCAGTTAATGCTGTTATCCGGTATTAGCTATCGTTTCCAATAGTTGTCCCAGTCTATGAGGCAGGTTCTTTACGTGTTACTCACCCGTTCGCCGCTA
>denovo2022 Xn.U.6.Mar11.8_321070
CTGGACCGTGTCTCAGTTCCAGTGTGGCTGGTCATCCTCTCAGACCAGCTAGAGATCGTCAGCTTGGTAGGCCTTTACTCCACCAACTACCTAATCTCACTTGGGCTCACCTTATGGCAGGTGGTCCGAAGAGCCCTACCCTTTTANCCTCAGATTTTANGCGGTATTAGCTACAGTTTCCCGTAGTTACTCCCCCTCATAAGACAGATTCCCAAGCTTTACNCACCCGTCCGCCACTCGTCAGCAA
>denovo2026 Xc.M.6.Dec10.4_28824
CTGGGCCGTATCTCAGTCCCAGTGTGGCCGATCGCCCTCTCAGGCCGGCTACCCGTCGAAGCCTTGGTGAGCCATCACCCCACCAACAAGCTGATAGGCCGCGAGCCCATCCCCCACCAAAAAATCTTTCAACCCCACCCCATGCGGAACAAGGTCATATCCAGTATTAGCCACCGTTTCCGGCGGTTATCCCAAAGTGAAGGGCAGGTTACTCACGTGTTACTCACCCGTTCGCCACTAATCAGAA
>denovo2056 Xb.M.9.Dec10.8_48183
CTGGGCCGTGTCTCAGTCCCAGTGTGGCCGATCACCCTCTCAGGTCGGCTATGCATCGTCGCCTTGGGGAGCCGTTACCTCTCCAACTAGCTAATGCACCGCAGGTCCATCCATAAGTGACAGATTGCTCCGCCTTTCCCAAACGAATCATGCGATCCATTTGCGTATCCGGTATTAGCATTCGTTTCCGAATGTTATCCCAGTCTTATGGGCAGGTTACCTACGTGTTACTCACCCGTCCGCCGCT
>denovo208 Xb.F.10.Dec10.5_1630
CTGGACCGTGTCTCAGTTCCAGTGTGGCCGATCACCCTCTCAGGTCGGCTACGTATCGTTGCCTTGGTGAGCCGTTACCTCACCAACTAGCTAATACGGCGCGGGTCCATCTATAAGTGACAGCAAAGCCGCCTTTCACTGTAGAACCATGCGGTTCAACATGTTATCCGACATTAGCCCCGGTTTCCCGGAGTTATTCCAGTCTTATAGGTAAGTTACCCACGTGTTACTCACCCGTCCGCCGCTA
>denovo2106 Xn.U.6.Mar11.3_274643
CTGGACCGTGTCTCAGTTCCAGTGTGGCTGGTCATCCTCTCAGACCAGCTATAGATCGCAGGCTTGGTAGGCCTTTACCCCACCAACTACCTAATCTAACATCGGCCACTCTACCAGCGCAAGGCCTTGCGGTCCCCTGCTTTCACCCTAAGGCATATGCGGTATTAATCCGGCTTTCGCCGGGCTATCCCCCACTAATAGGTATGTTCCGATGCATTACTCACCCGTTCGCCACTCGCCATCAAAG
>denovo2122 C.F.9.Mar11.5_58264
CTGGACCGTGTCTCAGTTCCAGTGTGGGGGACCTTCCTCTCAGAACCCCTACCGATCGAAGGCTAGGTGGGCCGTTACCCCGCCTACTACCTAATCGGACGCATCACCATCTCATACCGATAAATCTTTGGTTATATCACCATGCGGTAACATAACAACATCGGGTATTAATCTTACTTTCGCAAGGCTATCCCCGAGTATGAGGCAGGTTTGATACGCGTTACGCACCCGTGCGCCGGTCGCCATC
>denovo218 Xc.F.5.Mar11.1_6105
CTGGGCCGTATCTCAGTCCCAATGTGTCCGTACACCCTCTCAGGCCGGATACCCGTCGCCGCCTTGGTAGGCCATTACCCCACCAACAAGCTGATAGGCCGCAGGCTCATCCCACACCGCAAAAGCTTTCCACCATCGACACTAAACAATGGTCATATTCGGTATTAGACCCAGTTTCCCAAGCTTATCCCAAAGTGCAGGGCAGATCACCCACGTGTTACTCACCCGTTCGCCACTCGAGTACCCT
>denovo2181 Xc.M.5.Dec10.5_291610
CTGGACTGTGTCTCAGTTCCAGTGTGGCTGGTCATCCTCTCAGACCAGCTAGAGATCGTCAGCTTGGTAGGCCTTTACCCCACCAACTACCTAATCCCACTTGGGCTCAACTTATGGCGTGTGGTCCGAAGAGCCCACACTTTAATCCGAAGATGTTACGCGGTATTAGCTACAGTTTCCCGTAGTTACTCCCCCCTCATAAGACAGACTTCCCAAGCTTTACTCACCCGTCCGCCACTCGTCAGAC
>denovo2224 Xc.F.3.Mar11.5_521463
CTGGGCCGTGTCTCAGTCCCAGTGTGGCTGATCATCCTCTCAGACCAGCTATGGATCGTCGCCTTGGTGAGTCCGTTACCTCACCAACTAGCTAATCCAACGCGGGCTCATCCATCTCCGATAAATCTTTCTCCCTAAAGGGACGTATACGGTATTAGCACAAATTTCTCTGTGTTATTCCGTAGAAATGGGTAGATTCCCACGCGTTTACCTCACCCGTTTTGCCGCTCCGCTCCTAAAAGAGCGC
>denovo2245 Xb.M.9.Dec10.5_540265
TGGACCGTATCTCAGTTCCAGTGTGGCTGATCATCCTCTCAGATCAGCTATAGATCACTGCCTTGGTAGCCATTACCCACACTAGCTAATCTAATATAGGCTCATCTAATAGCAATAAATCTTTCCCCCGTAGGGTCGTATACGGTATTAGTTGCCGTTTCCAACAATTGTTCCGTACTACTACGGTAGATTCCTATACATTACCTCACCCGTCTGCCACTAAGTTATACCATAGCAAGCTACAGTA
>denovo2299 Xc.M.5.Mar11.5_6667
CTGGGCCGTGTCTCAGTCCCAGTGTGGCCGATCACCCTCTCAGGTCGGCTACGCATCGTTGCCTTGGTGAGCCGTTACCTCACCAACTAGCTAATGCGCCGCGGGTCCATCTGTAAGTGATAGCAGAACCATCTTTCCATCTTCCCTCATGCGAGAAAAGAAAGTATCCGGTATTAGCTCCGGTTTCCCGAAGTTATCCCAGTCTTACAGGCAGGTTACCCACGTGTTACTCACCCGTCCGCCGCTA
>denovo23 C.F.9.Mar11.2_237
CTGGACCGTATCTCAGTTCCAGTGTGGCTGATCATCCTCTCAGATCAGCTATAGATCATTGCCTTGGTAAGCCTTTACCTTACCAACTAGCTAATCCAATATAGGCACATCTAATAGCAACAAATCTTTCCCCCGTAGGGCGTATACGGCATTAGTTGCCGTTTCCAACAATTATTCCGTACTACTAGGTAGATTCCTATACATTACTCACCCGTCTGCCACTAAGTTAAATCGTAGCAAGCTACAA
>denovo2301 Xc.M.2.Mar11.10_4881
CTGGACCGTATCTCAGTTCCAGTGTGGCTGATCATCCTCTCAGATCAGCTATAGATCATTGCCTTGGTAGGCCATTACCCCACCAACTAACTAATCTAATATAGGCTCATCTAATAGCAATAAACTCTTTCCCCCGTAGGGCGTATACGGTATTAGTTGCCGTTTCCAGCAATTGTCCCGTACTACTACGGTAGATTCCTATACATTACTCACCCGTCTGCCACTAAGTTATACTATAGCAAGACTA
>denovo234 Xb.F.9.Oct10.9_2311
AAGGGCCGTGTCTCAGTCCCCTTGTGGCCGATCACCCTCTCAGGCCGGCTACCCATCATCGCCTTGGTGAGCCGTTACCTCTCCAACTAGCTAATGGGACGCAAAGCTCTCTCACAGCGCTTATAGCTTTCATAATTATGGGATGCCCTATTATCATAATATCAGGTATTAGCATTCGTTTCCAAATGTTGTCCCTAGCTGTGAGGCAAGTTCTTTACGCGTTACTCACCCGTCCGCCACCCAAACC
>denovo2352 Xn.U.5.Mar11.1_65413
CTGGGCCGTGTCTCAGTCCCAGTGTGGCTGATCATCCTCTCAGACCAGCTATGGATCGTCGCCTTGGTGAGCCGTTACCTCACCAACTAGCTAATCTAATATAGGCTCATCTAATAGCAATAAATCTTTCCCCCGTAGGGCGTATACGGTATTAGTTGCCGTTTCCAACAATTGTTCCGTACTACTAGGTAGATTCCTATACATTACTCACCCGTTTGCCACTAAGTTATACCATAGCAAGCTACAG
>denovo2356 Xc.M.2.Dec10.1_699336
CTGGGCCGTGTCTCAGTCCCAGTGTGGCTGATCATCCTCTCAGACCAGCTATGGATCGTCGCCTTGGTGAGCCGTTACCTCACTAACTAGCTAATCCAACGCGGGCTCATCCATCTCCGATAAATCTTTACTCCCAGAGGGACGTATACGGTATTAGCACAAATTTCTCTGTGTTATTCCGTAGAGATGGGTAGATTCCCACGCGTTACTCACCCGTTTGCCGCTCGCTACCAAAGGAGCGTCGCTC
>denovo2359 Xb.F.10.Dec10.5_2966
CTGGGCCGTGTCTCAGTCCCAGTGTGGCTGATCATCCTCTCAGACCAGCTAGCGATCGTCGCCTTGGTGAGCCGTTACCTCACCAACAAGCTAATCGCACATCGGTCCATCCAACCGCGCGAGGTCTTTCGATCCCCCGCTTTCTCCCGTAGGACGTATGCGGTATTAGCGTAAGTTTCCCTACGTTATCCCCCACGTCTGGGTAGGTCCCGATGCATTACTCACCCGTCCGCCACTCGCCACCCAT
>denovo2362 Xc.M.2.Mar11.7_467294
CTGGACCGTATCTCAGTTCCAGTGTGGCTGATCATCCTCTCAGATCAGCTATAGATCATTGCCTTGGTAGGCCATTACCCCACCAACTAACTAATCTAATATAGGCTCATCTAATAGCAATAAATCTTTCCCCCGTAGGGCGTATACGGTATTAGTTGCCGTTTCCAGCAATTCGTCCCGTACTACTAGGTAGATTCCCTATACATTACTCACCCGTCTGCCACTAAGTTATAACTATAAGCTAAGC
>denovo2383 Xc.M.6.Dec10.4_20162
CTGGGCCGTGTCTCAGTCCCAGTGTGGCCGGTCACCCTCTCAGGCCGGCTACCCGTCGTCGCCTTGGTGAGCCATTACCCCACCAACAAGCTGATAGGCCGTGAGCCCATCCAAAACCAGTAAAACCCTTTCCACCACCCACCATGCGGTAAGAGGTAGTATCCAGTATTAGACCCAGTTTCCCAGGCTTATCCCAGAGTCAAGGGCAGGTTACTCACGTATTACTCACCCGTTCGCCACTAATCCG
>denovo2396 Xc.M.3.Oct10.2_28754
CTGGGCCGTGTCTCAGTCCCAGTGTGGCTGATCGTCCTCTCAGACCAGCTATAGATCGCAGGCTTGGTAGGCCTTTACCCCACCAACTACCTAATCCCACTTGGGCTCAACTTATGGCGTGTGGTCCGAAGAGCCCACACTTTAATCCAAAGATGTTACGCGGTATTAGCTACAGTTTCCCGTAGTTATCCCCCTCCATAAGACAGATTCCCAAGCTTTACTCACCCGTCCGCCACTCGTCAGCAAA
>denovo2407 Xc.M.3.Oct10.3_76862
CTGGTCCGTGTCTCAGTACCAGTGTGGGGGATCACCCTCTCAGGCCCCCTAAAGATCATCGCCTTGGTGAGCCGTTACCTCACCAACTAGCTAATCTTGCGCGTGCCCATCTCTATCCGCCGGAGCTTTCAATATTAAACGATGCCGTTCAATATATTATGGAGTATTAATCTTCCTTTCGAAAGGCTATCCCCCAGATAAAGGCAGGTTGCACACGTGTTACGCACCCGTACGCCGCTCTCTCATT
>denovo2412 Xc.F.3.Dec10.4_501130
CTGGACCGTATCTCAGTTCCAGTGTGGCGTGATCATCCTCTCAGATCAGCTATAGATCACTGCCTTGGTAGGCCATTACCCCACCAACTAGCTAATTCTAATATAGGCTCTATCTAATAGCAATAAATCTTTCCCCCGTAGGGCGTGTACGGTATTAGGTTGCCGTTTCCTAACAATTGTTCCGTACTACTAGGTAGAATTCCTATACATTACTCACCCGTTTGCCTACTAAGTTATACCATAGCAA
>denovo2433 Xn.U.6.Mar11.6_220007
CTGGGCCGTGTCTCAGTCCCAGTGTGGCTGATCATCCTCTCGAACCAGCTACTGATCATCGCCTTGGTAAGCTATTGCCTCACCAACTAGCTAATCAGACGCGAGCCCCTCCTCAGGCGGATTCCTCCTTTTGCTCCTCAGCCTACGGGGTATTAGCAGCCGTTTCCAGCTGTTGTTCCCCTCCAAGGGCAGGTTCTTACGCGTTACTCACCCGTCCGCCACTGGAAACACCACTTCCCGTCCGACT
>denovo2448 Xb.M.8.Mar11.5_30000
CTGGTCCGTGTCTCAGTACCAGTGTGGGGGATCACCCTCTCAGGCCCCCTAAAGATCGCAGACTTGGTGAGCCGTTACCTCACCAACTATCTAATCTTGCGCGTGCCCATCTCTATCCACCGGAGTTTTCAATGTCGAATGATGCCATCCAACATATTATGGGGTATTAATCTTCCTTTCGAAAGGCTATCCCCCAGATAAAGGCAGGTTGCACACGTGTTCCGCACCCGTACGCCGCTCTCAAGAT
>denovo2449 Xc.M.2.Dec10.3_35697
CTGGACCGTGTCTCAGTTCCAGTGTGGCTGGTCATCCTCTCAGACCAGCTAGAGATCGTCAGCTTGGTAGGCCTTTACCCCACCAACTACCTAATCCCACTTGGGCTCAACTTATGGCGTGTGGTCCGAAGAGCCCACACTTTAATCCTAAGATGTTACGCGGTATTAGCTACAGTTTCCCGTAGTTATCCCCTCCCACTAAG
>denovo246 Xc.M.3.Oct10.4_15908
TTGGACCGTGTCTCAGTTCCAATGTGGCCGTTCATCCTCTCAGACCGGCTACTGATCGTCGCCTTGGTGGGCTGTTATCTCACCAACTAGCTAATCAGACGCGAGCCCATCTATGACCGATAAATCTTTGACCGTTAAAACATGTGTTTCTACGATTTTATGCGGTATTAATCCCGGTTTCCCGAGGCTATCCCACTGTCATAGGCAGGTTGCTCACGCGTTACTCACCCGTTCGCCACTCTCATTA
>denovo2490 Xb.F.8.Dec10.2_104516
TTGGGCCGTGTCTCAGTCCCAATGTGGCCGATCACCCTCTCAGGTCGGCTATGGATCGTCGCCTTGGTAAGCCATTACCTTACCAACTAGCTAATCCAGCGCGGGTCCATCTCACAGTGACAGCCGAAACCGTCTTTCACTTGAACATCTTATGATGTTCAGCACATTCGGTATTAGCATCGATTTCTCGATGTTATCCCCAGCTGTGAGGCAGGTTACCCACGTGTTACTCACCCGTCCGCCACTA
>denovo2498 Xn.U.6.Mar11.4_64250
CTGGGCCGTGTCTCAGTCCCAGTGTGGCCGGTCACCCTCTCAGGCCGGCTACCCGTCGTCGCCTTGGTAGGCCATTACCCCACCAACAAGCTGATAGGCCGCGAGTCCATCCAAAACCACAAAAGCTTTCCACCAACCACCATGCGATGGAAGGTCATATCCGGTATTAGACCCAGTTTCCCAGGCTTATCCCAGAGTCAAGGGCAGGTTACTCACGTGTTACTCACCCGTTCGCCACTAATCCCCA
>denovo2501 Xb.F.8.Mar11.2_705629
CTGGACCGTATCTCAGTTCCAGTGTGGCTGATCATCCTCTCAGATCAGCTATAGATCACTGCCTTGGTAGGCCATTACCCCACCAACTAGCTAATCTAATATAGGCTCATCTAATAGCAATAAATCCTTTCCCCCGTAGGGCGTATACGGTATTAGTTGCCGTTTCCAACAATTTGTTCCCGTACTACTAGGTANATTCCTATACATTACTCACCCGTNTGCCACTAAGTTACTACCATAGCAAGCT
>denovo2507 Xc.U.6.Mar11.5_497316
CTGGACCGTGTCTCAGTTCCAGTGTGGCTGGTCATCCTCTCAGACCAGCTAGAGATCGTCAGCTTGGTAGGCCTTTACCCCACCAACTACCTAATCCCACTTGGGCTCAACTTATGGCGTGTGGTCCGAAGAGCCCACACTTTAATCCAAAGATGTTACGCGGTATTAGCTACAGTTTCCCGTAGTTATCCCCCTCCATAAGACAGATTCCCAAGCTTTACTCACCCGTTTGCCGCTCGCTCTAAAA
>denovo2517 Xc.M.2.Dec10.4_1371
CTGGGCCGTGTCTCAGTCCCAGTGTGGCTGATCATCCTCTCGGACCAGCTACTGATCGTCGCCTTGGTAAGCCATTGCCTCACCAACTAACTAATCAGACGCGAGCCCCTCCTTGGGCGGATTCCTCCTTTTGCTCCTCAGCCTATGGGGTATTAGCAGCCGTTTCCAGCTGTTGTTCCCCTCCCAAGGGCAGGTTCTTACGCGTTACTCACCCGTCCGCCACTGGAAACACCACTTCCCGTCCGAC
>denovo2526 Xn.U.6.Mar11.4_12270
CTGGGCCGTGTCTCAGTCCCAGTGTGGCCGATCACCCTCTCAGGTCGGCTATGCATCGTCGCCTTGGTGGGCCGTTACCCCACCAACTAGCTAATGCACCGCAAAGCCATCCATGGGCGACGCCGAAGCGCCTTTCATCAGCGGACCATGCGGTCCGATGACACATCCGGTATTAGCCCCGATTTCTCGTGGTTATCCCAGACCTATGGGCAGGTTCTTTACGTGTTACTCACCCGTCCGCCGCTCA
>denovo2529 Xb.M.9.Mar11.5_9908
CTGGACCGTGTCTCAGTTCCAGTGTGACTGATCATCCTCTCAGACCAGTTACGGATCGTCGCCTTGGTGAGCCATTACCTCACCAACTAGCTAATCCGACCTAGGCTCATCTGATAGCGCAAGGCCCGAAGGTCCCCTGCTTTCTCCCGTAGGACGTATGCGGTATTAGCGTCCCTTTCGAGACGTTGTCCCCCACTACCAGGCAGATTCCTAGGCATTACTCACCCGTCCGCCGCTGAATCAGAGA
>denovo2553 Xb.M.8.Oct10.7_26016
CTGGGCCGTGTCTCAGTCCCAGTGTGGCCGATCACCCTCTCAGGTCGGCTACGCATCGTCGCCTTGGTGAGCCATTACCCCACCAACCAGCTAATGCGCCGCAGGCCCATCTCTAAGTGACAGATTGCTCCGTCTTTCCATGGTCCCTCATGCGAAGAACCAATTTATCCGGTATTAGCATCGGTTTCCCGACGTTATCCCAGTCCTAGAGGCAGGTTGCCTACGTGTTACTCACCCGTCCGCCGCT
>denovo256 Xb.M.9.Dec10.1_27677
CTGGGCCGTATCTCAGTCCCAATGTGGCCGTCCACCCTCTCAGGCCGGCTACCCGTCGACGCCTTGGTAGGCCATTACCCCACCAACAAGCTGATAGGCCGCGAGCTCATCCCTTACCGAAAAATCTTTCCACCACACCACCTACAGCATGGTCCTATCCAGTATTAGACCCAGTTTCCCAGGCTTATCCCAAAGTAAGGGGCAGATCACCCACGTGTTACTCACCCGTTCGCCACTCGAGCACCCT
>denovo2662 Xn.U.6.Mar11.1_77
CTGGACCGTGTCTCAGTTCCAGTGTGGCTGGTCATCCTCTCAGACCAGCTAGAGATCGTCAGCTTGGTAGGCCTTTACCCCACCAACTACCTAATCCCACTTGGGCTCACCTTATGGCAGGTGGTCCGAAGAGCCCACCCTTTTATCCTCAGATTTTATGCGGTATTAGCTACAGTTTCCCGTAGTTATCCCCCTCCATAAGACAGATTCCCAAGCTTTACTCACCCGTCCGCCACTCGTCAGCAAA
>denovo2670 Xc.M.4.Mar11.1_141
CTGGGCCGTGTCTCAGTCCCAGTGTGGCGGATCATCCTCTTAGACCCGCTACGGATCGTCGCCTTGGTAGGCCTTTACCCCACCAACTAGCTAATCCGACATCGGCCGCTCGAATAACGCGAGGCTTAAAAAGTCCCCCGCTTTCCTCCTTAGAGCGTATGCGGTATTAGCTATCCTTTCGGATAGTTATCCCCCATTACTCGGTACGTTCCGATGCATTACTCACCCGTTCGCCACTCGCCATCAA
>denovo2683 Xc.M.2.Oct10.1_583776
CTGGGCCGTGTCTCAGTCCCAGTGTGGCTGATCGTCCTCTCAGACCAGCTATAGATCGCAGGCTTGGTAGGCCTTTACCCCACCAACTACCTAATCTAACATCGGCCACTCTACTAGCGCAAGGCCTTGCGGTCCCCTTGCTTTCTCCCTCTAGGTATATGCGGTATTAATCCGGTCTTTCGCCGGGCTACTCCCCCTCTAGTAGGTATCGTTCCGATTGCACTTACTCACCCGTTCGCCACTCGAC
>denovo269 Xc.M.6.Dec10.2_241805
CTGGGCCGTGTCTCAGTCCCAGTGTGGCTGATCGTCCTCTCAGACCAGCTATGGATCGCAGGCTTGGTAGGCCTTTACCCCACCAACTACCTAATCTAACATCGGCCACTCTACTAGCGCAAGGCCTTGCGGTCCCCTGCTTTCTCCCTCAGGTATATGCGGTATTAATCCGGCTTTCGCCGGGCTACTCCCCCTNTAGTAGGTATGTTCCGATCGCACTTACTCACCCGTTCGCCACTCGCCATCA
>denovo2701 Xc.M.6.Dec10.3_50327
CTGGGCCGTGTCTCAGTCCCAGTGTGGCGGATCATCCTCTCAGACCCGCTACGGATCGTCGCCTTGGTGAGCCTTTACCCCACCAACTAGCTAATCCGACATCGGCCGCTCCTAAAGCGCAAGGTCTTGCGATCCCCTGCTTTCCTGCTCACAGAATATGCGGTATTAGCGCAACTTTCGCTGCGTTATCCCCCACTTCAGGGCACGTTCCGATGCATTACTCACCCGTTCGCCACTCGCCACCAGG
>denovo2720 Xn.U.5.Mar11.2_138035
CTGGGCCGTGTCTCAGTCCCAGTGTGGCTGATCATCCTCTCAGACCAGCTATGGATCGTCGCCTTGGTGAGCCGTTACCTCACCAACTAGCTAATCCAACGCGGCTCATCCATCTCCGATAAATCTTTCTCCAAATAGGACTATACGGTATTAGCACAAATTTCTCTGTGTTATTCCGTAGACGATGGGTAGATTCCCACGCGTTACTCACCCGTTTGCCGCTCGCTCTAAAAAGAGCNCGCTCGAC
>denovo274 Xc.F.3.Oct10.7_72041
CTGGGCCGTGTCTCAGTCCCAATGTGGCCGATCACCCTCTCAGGCCGGCTACCCGTCGACGCCTTGGTAGGCCATTACCCCACCAACAAGCTGATAGGCCGCAGGCTCATCCCACACCGATAAAATCTTTCCACCCCCTGACCTACCAGGGGGTCGTATCCGGTATTAGACCCAGTTTCCCAGGCTTATCCCGAAGTGCGGGGCAGATCACCCACGTGTTACTCACCCGTTCGCCACTAATCCACCC
>denovo2790 Xc.M.4.Mar11.3_12679
CTGGGCCGTGTCTCAGTCCCAGTGTGGCCGATCACCCTCTCAGGTCGGCTATGCATCGTGGCCTTGGTGAGCCGTTACCTCACCAACTAGCTAATGCACCGCGGGTCCATCCATCAGCGACACCCGAAAGCGCCTTTCACTCTTATGCCATGCGGCATAAACTGTTATGCGGTATTAGCACCTGTTTCCAAGTGTTATCCCCCTCTGATGGGTAGGTTACCCACGTGTTACTCACCCGTCCGCCACT
>denovo2847 C.F.9.Mar11.2_88597
CTGGGCCGTGTCTCAGTCCCAGTGTGGCCGATCACCCTCTCAGGTCGGCTACGCATCGTCGCCTTGGTGAGCCGTTACCTCACCAACTAGCTAATGCGCCGCGGGCCCATCCTGTAGTGACAGCCGAGACCGTCTTTTAACATTTCCTCATGTGAGGTAATGGATTATTCGGTATTAGCCCCGGTTTCCCGGAGTTATCCCAATCTACAGGGCAGGTTGCCCACGTGTTACTCACCCGTCCGCCGCT
>denovo2855 Xb.F.8.Dec10.5_81849
CTGGGCCGTGTCTCAGTCCCAGTGTGGCCGATCACCCTCTCAGGTCGGCTACGCATCGTCGCCTTGGTGAGCCGTTACCTCACCAACTAGCTAATGCGCCGCGGGTCCATCTGTAAGTAATAGCCGAAACCATCTTTCAATTTCAAACCATGCGGTTCGAAATGTTATCCGGTATTAGCTCCGGTTTCCCGGAGTTATCCCAATCTTACAGGCAGGTTACCCACGTGTTACTCACCCGTCCGCCGCT
>denovo2858 Xc.M.2.Mar11.11_316996
CTGGACCGTGTCTCAGTTCCAGTGTGGCTGGTCATCCTCTCAGACTAGCTAGAGATCGTCAGCTTGGTAGGCCTTTACCCCACCAACTACCTAATCCCACTTGGGCTCAACTTATGGCGTGTGGTCCGAAGAGCCCANACTTTAATCCTAAGATGTACGCGGTATTAGCTACAGTTTCCCGAGTTATCCCCCTCATAAGACAGATTCCCAAGCTTTACNCACCCGTCGCCACTCGTCAGCAAAAAGA
>denovo2867 Xc.M.2.Mar11.9_29408
CTGGGCCGTGTCTCAGTCCCAGTGTGGCCGATCACCCTCTCAGGTCGGCTACGCATCGTCGCCTTGGTGAGCCGTTACCTCACCAACTAGCTAATGCGCCGCGGGCCCATCTGTAAGTGATGGCAATAGCCATCTTTCCTTATCTCTCCAGGCGGAAAGATAATCTATCCGGTATTAGCACCGGTTTCCCGGAGTTATCCCGGTCTTACAGGCAGGTTACCCACGTGTTACTCACCCGTCCGCCGCT
>denovo2872 Xc.F.7.Mar11.1_163
CTGGGCCGTATCTCAGTCCCAATGTGGCCGTACACCCTCTCAGGCCGGCTACCCGTCGACGCCTTGGTAGGCCATTACCCCACCAACAAGCTGATAGGCCGCGAGCTCATCCCACACCGAAAAACTTTCCACAATGGCATCCAAACCATCGTCCTATCCGGTATTAGACCCAGTTTCCCAGGCTTATCCCGAAGTGCAGGGCAGATCACCCACGTGTTACTCACCCGTTCGCCACTCGAGTACCCCT
>denovo2911 Xb.U.10.Mar11.16_6675
CTGGGCCGTGTCTCAGTCCCAGTGTGGCCGATCACCCTCTCAGGTCGGCTATGTATCGTCGCCTTGGTGGGCCGTTACCCCACCAACTAGCTAATACAACGCAGGTCCATCTGGTAGTGGTGCAATTGCACCTTTCAAACAGCTGTCATGCAACAACTGCTATTATGCGGTATTAGCTATCGTTTCCAATAGTTATCCCCCACTACCAGGCAGGTTACCTACGCGTTACTCACCCGTTCGCAACTCA
>denovo295 Xc.M.2.Dec10.7_3192
CTGGGCCGTGTCTCAGTCCCAGTGTGGCTGATCATCCTCTCAGACCAGCTAAGGATCGTCGCCTTGGTGCGCCTTTACCACACCAACTAGCTAATCCTACGCGGGCTCATCCTCTGGCGATAAATCTTTGGACTTTCGTCATCATCCGGTATTAGCAGTCGTTTCCAACTGTTATTCCGAACCAAAGGGCAGATTCCCACGCGTTACGCACCCGTGCGCCACTAGACCCGAAGATCTCGTTCGACTT
>denovo2968 Xb.F.9.Oct10.6_559625
CTGGACCGTATCTCAGTTCCAGTGTGGCTGATCATCCTCTCAGATCAGCTATAGATCACTGCCTTGGTAGGCCATTACCCCACCAACTAGCTAATCTAATATAGGCTCATCTAATAGCAATAAATCTTTCCCCCGTAGGGCGTATACGGTATTAGTTGCCGTTTCCAACAATTGTTCCGTACTACTAGGTAGATTCCTATACATTACTCACCCGTCCGCCACTCGTCAGCAAAGTAGCAAGCTACTT
>denovo2989 Xb.F.9.Oct10.1_24769
CTGGGCCGTGTCTCAGTCCCAGTGTGGCCGGTCACCCTCTCAGGCCGGCTACCCGTCGTCGCCTTGGTAAGCCATTACCTCACCAACAAGCTGATAGGCCGTGAGCCCATCTAAAACCACTCCATAACGCTTTCCACCAACACCCCATGCAGAGATTGGTCGTATCCGGTATTAGACCCAGTTTCCCAGGCTTATCCCAGAGTCAAAGGTAGGTCACTCACGTATTACTCACCCGTTCGCCACTAAT
>denovo3024 Xn.U.5.Mar11.7_352514
CTGGGCCGTGTCTCAGTCCCAGTGTGGCTGATCATCCTCTCAGACCAGCTATGGATCGTCGCCTTGGTGAGCCGTTACCTCACCAACTAGCTAATCCAACGCGGGCTCATCCATCTCCGATAAATCTTTCTCCTATAGGACGTATACGGTATTAGCACAAATTTTCTCTGTGTTATTCCGTAGAGATGGGGTANATTCCCAGCGTTACTCGCCCGTTTGCCGCTCACTCTAAAAGAGTGCGCTCGAC
>denovo3043 Xb.M.9.Mar11.1_22292
TTGGGCCGTGTCTCAGTCCCAATGTGGCTGATCATCCTCTCAGACCAGCTACTGATCGTCGCCTTGGTGGGCCTTTACCCCACCAACTAGCTAATCAGACGCGGGCCGCTCCAATGGCGATAAATCTTTCCCCCGAAGGGCACATCCGGTATTAGCTCAAGTTTCCCTGAGTTGTTCCGAACCAAAGGGCACGTTCCCACGTGTTACTCACCCGTCCGCCACTAATCCCGAAGGATCCGTTCGACTT
>denovo3053 Xc.F.4.Dec10.2_240531
CTGGGCCGTGTCTCAGTCCCAGTGTGGCTGATCATCCTCTCAGACCATCTATGGATCGTCGCCTTGGTGAGCCGTTACCTCACCAACTAGCTAATCCAACGCGGGCTCATCCATCTCCGATAAATCTTTCTACCCTAAAGGGACGTATACGGTATTAGCACAAATTCCTCTGTGTTATCCGTAGAAATGGGTAGATTCCCACGCGTTACTCACCCGTTTGCCCGCTCGCTCTAAAAGNGCGCGCTCG
>denovo306 Xc.M.2.Mar11.5_1717
CTGGACCGTGTCTCAGTTCCAGTGTGGCCGATCACCCTCTCAGGTCGGCTACGTATCGTCGCCTTGGTAAGCCGTTACCTTACCAACTAGCTAATACGGCGCGGGTCCATCTATAAGTGATAGCAAAACCATCTTTCACTTTAGAACCATGCGGTTCTAAATGTTATCCGGTATTAGCTCCGGTTTCCCGAAGTTATCCCAGTCTTATAGGTAGGTTACCCACGTGTTACTCACCCGTCCGCCGCTA
>denovo3087 Xc.F.3.Mar11.5_696321
CTGGGCCGTGTCTCAGTCCCAGTGTGGCTGATCATCCTCTCAGACCAGCTATGGATCGTCGCCTTGGTGAGCCGTTACCTCACCAACTAGCTAATCCAACGCGGGCTCATCCATCTCCGATAAATCTTTCTCCCTAAAGGGACTATACGGTATTAGCACAAATTTCTCTGTGTTATTCCGTAGAAATGGGTAGATTCCCAGCGTTACTCACCGTTTGCCGCTCGCTCTAAAAGAGCGCGACTCGACT
>denovo3109 Xc.F.1.Mar11.1_1301
CTGGGCCGTGTCTCAGTCCCAATGTGGCCGTACACTCTCTCAAGCCGGCTACTGATCGTTGCCTTGGTGAGCTTTTATCTCACCAACTAGCTAATCAGACGCAAGTCCATCTTACACCGCTAGCACTTTGACCATTCTAGCATGTGCTTTTATAGTTTTATAGGGTATTATTCTTCGTTTCCAAAGGCTATCCCCTTGTGTAAGGCAGGTTACTCACGCGTTACTCACCCGTTCGCCACTAATCCGC
>denovo312 Xc.M.2.Dec10.2_361833
CTGGGCCGTGTCTCAGTCCCAGTGTGGCTGATCGTCCTCTCAGCCCAGCTATAGATCGCAGGCTTGGTAGGCCCTTTACCCCACAACTACCTAATCTAACATCGGCCACTCTACTAGCGCAAGGCCTTGCCGGTCCCCTGCTTTCTCCCTCAGGTATATGCGGTATTAATCCGGCTTTCGCCGGGCTACTCCCCCTCTAGTAGGTATGTTCCGATGCATTACTCACCCGTTCGCCACTCGCCATCAA
>denovo3126 Xc.F.5.Mar11.3_112040
CTGGTCCGTGTCTCAGTACCAGTGTGGGGGATCACCCTCTCAGGCCCCCTAAAGATCATTGACTTGGTGAGCCGTTACCTCACCAACTATCTAATCTTGCGCGTGCCCATCTCTATCCACCGGAGTTTTCAATAACAAGTGATGCCACTCATTATATTATGGGGTATTAATCTCCCTTTCGAAAGGCTATCCCCCAGATAAAGGCAGGTTGCACACGTGTTCCGCACCCGTGCGCCGCTCTCAAGAT
>denovo3130 Xc.M.3.Oct10.4_309248
CTGGGCCGTATCTCAGTCCCAATGTGGCCGTACACCCTCTCAGGCCGGCTACCCGTCGACGCCTTGGTAGGCCATTACCCCACCAACAAGCTGATAGGCCGCGAGCTCATCTTGCACCGAAAAAACTTTCCAACCACCACACTAAAGGCAGTTCATATCCGGTATTAGACCCAGTTTCCCAAGCTTATCCCAGAGTGCAAGGCAGATCACCCACGTGTTACTCACCCGTTCGCCACTCGAGCACCAG
>denovo3147 Xc.M.4.Mar11.6_707926
CTGGGCCGTGTCTCAGTCCCAGTGTGGCTGATCATCCTCTCAGACCAGCTATGGATCGTCGCCTTGGTGAGCCGTTACCTCACCAACTAGCTAATCCAACGCGGGCTCATCCATCTCCGATAAATCTTTCTCCCTAAAGGGCGTATACGGTATTAGCACAAATTTCTCTGTGTTATTCCGTAGAAATGGGTANATTCCCACGCGTTACTCACCGTTTGCCGNTCGCTCTAAAAGNGACGCGCTCGAA
>denovo3203 Xb.U.10.Mar11.15_8515
CTGGGCCGTGTCTCAGTCCCAGTGTGGCCGGTCGCCCTCTCAGGCCGGCTACCCGTCGTCGCCTTGGTAGGCCACTACCCCACCAACAAGCTGATAGGCCGCGGGCTCATCCTGCACCGCCGGAGCTTTCCACACACAGACCATGCGGTCGTGTGTCATATCCGGTATTAGACCCCGTTTCCAGGGCTTGTCCCAGAGTGCAGGGCAGATTGCCCACGTGTTACTCACCCGTTCGCCACTAATCCCC
>denovo323 Xc.F.5.Oct10.1_135383
CTGGGCCGTGTCTCAGTCCCAGTCTGGCTGATCATCCTCTCAGACCAGCTATAGATCGTAGGCTTGGTAGGCCATTACCCTACCAACTACCTAATCTAACGCAGGCTCCTCCCAAAGCGGATAAATCCTTTAATCCGAAGACCATATGCGGTATTAGCCACCCTTTCGGGCAGTTATTCCTCACTTTGGGGCAGATTCCCACGCGTTACTCAGCCGTCCGCCACTCGACATCATTCTGCACTCTCAA
>denovo3253 Xb.M.9.Dec10.4_698
CTGGGCCGTGTCTCAGTCCCAGTGTGGCTGATCATCCTCTCAGACCAGCTAAGGATCGTCGGCTTGGTAGGCCTTTACCCCACCAACTACCTAATCCTACGCGGGCTCATCCTTTGCCGATAAATCTTTGGTCCGAAGACATCATCCGGTATTAGCAGTCATTTCTAACTGTTATTCCGAAGCAAAGGGCAGATTCCCACGCGTTACGCACCCGTGCGCCACTAGACCCGAAGGTCTCGTTCGACTT
>denovo3284 Xc.F.5.Dec10.3_455
CTGGGCCGTGTCTCAGTCCCAGTGTGGCTGATCATCCTCTCAGACCAGCTACTGATCGTCGCCTTGGTGAGCCATTACCTCACCAACTAGCTAATCAGACGCGGGCCGATCTTTCGGCGATAAATCTTTCCCCGTTAGGGCTTATCCGGTATTAGCTGAAGTTTCCCTCAGTTGTTCCGAACCAAAAGGTACGTTCCCACGTGTTACTCACCCGTCTGCCGCTGACGTATTGCTACGCCCGCTCGAC
>denovo3319 Xb.M.9.Dec10.12_2000
CTGGGCCGTGTCTCAGTCCCAGTGTGGCTGATCATCCTCTCAGACCAGCTAAGGATCGTCGCCTTGGTGCGCCTTTACCACACCAACTAGCTAATCCTACGCGGGCTCATCCTCAGGCGATAAATCTTTGATCTCGCGATATCATCCGGTATTAGCAGCAATTTCTCGCTGTTATTCCGAACCTGAGGGCAGATTCCCACGCGTTACGCACCCGTGCGCCACTAAGGCCGAAGCCTTCGTTCGACTT
>denovo3335 Xn.U.6.Mar11.7_310287
CTGGACCGTGTCTCAGTTCCAGTGTGGCTGGTCATCCTCTCAGACCAGCTAGAGATCGTCAGCTTGGTAGGCCTTTGCTCCACCAACTACCTAATCCCACTTGGGCTCACCTTATGGCAGGTGGTCCGAAGAGCCCACCCTTTTATCCTCAGATTTTANGCGGTATTAGCTACAGTTTCCCGTAGTTATCCCCCTCATAAGACAGATTCCCAAGCTTTACTCACCCGTCCGCCACTCGTCAGACAAA
>denovo3345 St.M.9.Mar11.1_11
CTGGGCCGTGTCTCAGTCCCAGTGTGGCTGATCATCCTCTCAGACCAGCTATGGATCGTCGCCTTGGTGAGCCTTTACCTCACCAACTAGCTAATCCAACGCGGGCTCATCCTTCTCCGATAAATCTTTCTCCAGTAGGACGTATACGGTATTAGCACAAATTTCTCTGTGTTATTCCGTAGAAAAGGGTAGATTCCCACGCGTTACTCACCCGTCTGCCGCTCACTCATAAGAGTGCGCTCGACTT
>denovo3348 Xc.U.6.Mar11.5_260655
CTGGGCCGTGTCTCAGTCCCAGTGTGGCTGATCATCCTCTCAGACCAGCTATGGATCGTCGCCTTGGTGAGCCGTTACCTCACCTAACTAGCTAATCCAACGCGGGCTCATCCATCTCCGATAAATCTTTCTACCCTAAAGGGACCGTATACGGTATTAGCACAAATTTCTCTGTGTTATTCCGTAGAGATGGGTAGATTCCCACGTCGTTACTCACCCGTTTGCCGCTCGCTACTAAAAAGNGCGC
>denovo340 Xc.F.3.Oct10.4_69972
CTGGACCGTATCTCAGTTCCAGTGTGGCTGATCATCCTCTCAGATCAGCTATAGATCACTGCCTTGGTACGGCCATTACCCCACAACTAGCTAATCTAATATAGGCTCATCTAATAGCAACTAAATCTTTTCCCCCGTAGGGCGTATACGGTATTAGTTGCCGTTTCCAACAATTTGTTCCGGTACTACTACGGTAGATTCCTATACATTACTCACCCGTTTGCCACTAACGTTATACCATAGCAAG
>denovo3422 Xc.M.5.Mar11.5_19361
CTGGGCCGTGTCTCAGTCCCAGTGTGGCCGATCACCCTCTCAGGTCGGCTACGCATCGTCGCCTTGGTGAGCCGTTACCTCACCAACTAGCTAATGCGCCGCGGGCCCATCTGTAAGTGTCAGCCGAAACCGACTTTCAGCTTTTCCTCATGAGAGGAAAAGGATTATCCGGTATTAGCACCGGTTTCCCGGTGTTATCCCAGTCTTACAGGCAGGTTGCCCACGTGTTACTCACCCGTCCGCCGCT
>denovo3435 Xb.F.10.Dec10.3_280141
CTGGACCGTCTCTCAGTTCCAGTGTGGCTGGTCATCCTCTCAGACCAGCTAGAGATCGTCGGCTTGGTAACGCCCCTTACCTTACCAACTACCTAATCTCACTTGGGTTCATCTATAAGCATGTGGCATCTCTGTCCCACTACCTTTGGTACTCCCTACTTTACGCGGTATTAGCTACTA
>denovo3442 Xb.U.10.Mar11.15_55176
CTGGGCCGTGTCTCAGTCCCAGTGTGGCCGGTCGCCCTCTCAGGCCGGCTACCCGTAATCGCCTTGGTAGGCCGTTACCCCACCAACAAGCTGATAGGCCGCGAGCCCATCCCTGACCGACAAAACTTTCCACCCACCACCATGAGGTAGTAGGTCATATCCGGTATTAGACGGCGTTTCCACCGCTTATCCCAGAGTCAGGGGCAGGTTGCTCACGTGTTACTCACCCGTTCGCCGCTCGTGTACC
>denovo3483 Xn.F.4.Oct10.1_117292
CTGGGCTGTGTCTCAGTCCCAGCGTGGCTGATCATCCTCTCAGACCAGCTATGGATCGTCGCCTTGGTGAGCCGTTACCTCACCAACTAGCTAATCCAACGCGGGCTCATCCATCTCCGATAAATCTTTCTCCTAATAGGACGTATACGGTATTAGCACAAATTCCTCTGTGTTATTCCGTAGAGATAGGTAGATTCCCACGCGTTACTCACCCGTTTGCCGCTCGCTCTAAAAGAGCGCGCTCGAC
>denovo3510 Xc.F.5.Oct10.6_158707
CTGGACCGTGTCTCAGTTCCAGTGTGGCTGGTCATCCTCTCAGACCAGCTATGGATCGTCGCCTTGGTGAGCCGTTACCTCACCAACTAGCTAATCCAACGCGGGCTCATCCATCTCCGATAAATCTTTCTCCCTAAAGGGACGTATACGGTATTAGCACAAATTTCTCTGTGTTATTCCGTAGAAATGGGTAGATTCCCACGCGTTACTCACCCGTTTGCCGCTCGCTCCAAAGGAGCGCGCTCGA
>denovo3529 Xc.M.6.Dec10.4_19635
CTGGGCCGTGTCTCAGTCCCAGTGTGGCTGATCGTCCTCTCAGACCAGCTACCGATCGTCGCCTTGGTAAGCCTTTACCCCACCAACTAGCTAATCGGACGCAGGCCGCTCCCAAGACACCCAAAGGCTTTCTGCCTCAGCAGACATGCGGTATTAGCGCCAGTTTCCCAGCGTTATCCCCCATCCCAGGACACGTTCCTACGCGTTACTCACCCGTCCGCCACTAAGGCCGAAGCCCCCGTGCGAC
>denovo3552 Xc.F.5.Mar11.11_22070
CTGGGCCGTATCTCAGTCCCAATGTGGCCGTCCACCCTCTCAGGCCGGCTACCCGTCGCCGCCTTGGTAGGCCATTACCCCACCAACAAGCTGATAGGCCGCGAGCTCATCCCCAACCACTAGAAAATCGTTTTCCACCACAGGCACCACCCTGCAGTCCTATCGGGAATTAGACCCAGTTTCCCAGGCTTATACCCAAGTTGGGGGCAGATCACTCACGTGTTACTCACCCGTTCGCCACTCGAGC
>denovo3557 Xc.M.1.Dec10.1_354671
CTGGACCGTGTCTCAGTTCCAGTGTGGCTGGTCATCCTCTCAGACCAGCTAGAGATCGTCAGCTTGGTAGGCCTTTTACCCCACCAACTACCTAATCCCACTTGGGCTCAACTTATGGCGTGTGGTCCGAAGAGCCCACACTTTAATCCGAAGATGTTACGCGGTATTAGCTACAGTTTCCCGTAGTTACTCCCCCTCCATAAGACAGATTCCCAAGCTTTACTCACCCCGTCCGCCACTCGTACAG
>denovo3563 Xc.F.4.Oct10.10_238358
CTGGACCGTATCTCAGTTCCAGTGTGGCTGATCATCCTCTCGGATCAGCTATAGATCACTGCCTTGGTAGGCCATTACCCCACCAACTAGCTAATCTAATATAGGCTCATCTAATAGCAATAATCTTTCCCCCGTAAGGGCGTATACGGTATTAGTTGCCGTTTACCAACAATTGTTCCGTACTACTAGGTAGATTCCTATACATTACTCACCCGTTTGCCACTAAGTTATACCATAGCAAGCTACA
>denovo3573 Xc.M.6.Mar11.4_8996
CTGGTCCGTGTCTCAGTACCAGTGTGGGGGATAAACCTCTCAGTTCCCCTATCCATCGTTGCTTTGGTGAGCCGTTACCTCACCAACTGGCTAATGGAACGCATGCTCATCTTCTACCGATAAATCTTTAACAAATTTTACCATGCGGTATCCCTGTATTATCTGGTATTAATCCGTCTTTCGACGGGCTATCCCGGTGTAGAAGGTAGATTACATACGTGTTACTCACCCGTGCGCCGGTCGTCAT
>denovo3579 Xc.F.2.Oct10.4_501094
CTGGACCGTATCTCAGTTCCAGTGTGGCTGATCATCCTCTCAGATCAGCTATAGATCACTGCCTTGGTAGGCCATTACCCCACCAACTAGCTAATCTAATATAGGCTCATCTAATAGCAATAAATCTTTCCCCCGTAGGGCGTATACGGTATTAGTTGCCGTTTCCAACAATTGTTCCGTACTACTAGGTAGATTCCTATACATTACACTACCGTTACCGTTCACCTAACGTTAAAGTTACCTAACT
>denovo3589 Xc.M.3.Mar11.1_623185
CTGGGCCGTGTCTCAGTCCCAGTGTGGGCTGACTCGTCCTCTCCAGACCAGCTATAGATCGCAGGCTTGGTAGGCCTTTACCCCACCAACTACCTAATCTAACATCGGCCACTCTACTAGCGCAAGGCCTTGCGGTCCCCTGCTTTCTCCCTCAGGTATATGCGGTATTAATCCGGCTTTCGCCGGGTCTAGTCCCCCTCTACGTAGGTATGTTCCGATGCATTACTCACCCGTTCGCCACTCGCCA
>denovo360 Xc.M.5.Oct10.4_17137
CTGGGCCGTGTCTCAGTCCCAGTGTGGCCGATCACCCTCTCAGGTCGGCTATGTATCGTCGCCTAGGTGAGCCATTACCTCACCTACTAGCTAATACAACGCAGGTCCATCTTGTAGTGGAGCAATTGCCCCTTTCAAATAAATGACATGTGTCATCCATTGTTATGCGGTATTAGCTATCGTTTCCAATAGTTATCCCCCGCTACAAGGCAGGTTACCTACGCGTTACTCACCCGTTCGCAACTCA
>denovo3601 Xc.M.5.Mar11.5_65984
CTGGGCCGTGTCTCAGTCCCAGTGTGGCCGATCACCCTCTCAGGTCGGCTACGCATCGTCGCCTTGGTGAGCCGTTACCTCACCAACTAGCTAATGCGCCGCGGGCCCATCCCTAAGTGACAGCCGAAACCGTCTTTCCATTATGTCTCATGTGAGACATAATCATATTCGGTATTAGCTCCGGTTTCCCGAAGTTATCCCGATCTTAGGGGCAGGTTGCCCACGTGTTACTCACCCGTCCGCCGCT
>denovo3603 Xb.M.8.Mar11.5_25803
CTGGGCCGTATCTCAGTCCCAATGTGGCCGGTCACCCTCTCAGGCCGGCTACCCGTCAAAGCCTTGGTAAGCCACTACCCCACCAACAAGCTGATAAGCCGCGAGTCCATCCCCAACCGCCGAAACTTTCCAACCCCCACCATGCAGCAGGAGCTCCTATCCGGTATTAGCCCCACGTTTCCTTGAAGTTATCCCAAACGTACAAGGGCAGGTTACTCACGTGTTACTCACCCGTTCGCCACTCGAG
>denovo3604 Xc.F.1.Mar11.1_40417
CTGGGCCGTGTCTCAGTCCCAGTGTGGCCGGTCACCCTCTCAGGCCGGCTACCCGTCGTCGCCTTGGTGAGCCATTACCTCACCAACAAGCTGATAGGCCGCGAGTCCATCCAAAACCGCAAAAACTTTCCACCCCCACACCATGCGATGAGAGGTCGTATCCAGTATTAGACCCAGTTTCCCAGGCTTATCCCGAAGTCAAGGGCAGGTTACTCACGTGTTACTCACCCGTTCGCCACTAATCCCC
>denovo3606 Xc.M.3.Oct10.2_123721
CTGGGCCGTGTCTCAGTCCCAGTGTGGCTGATCGTCCTCTCAGACCAGCTATAGATCGCAGGCTTGGTAGGCCTTTACCCCACCAACTACCTAATCTAACATCGGCCACTCTACTAGCGCAAGGCCTTGCGGTCCCCTGCTTTCTCCCTCAGGTATATGCGGTATTAATCCGGCTTTCGCCGGGCTATCCCCCTCTAGTAGGTATGTTCCGATGCTATTACTCCTACCCGTTCGCCACTCCGCCATA
>denovo3610 Xb.F.10.Oct10.2_337723
CTGGCCCGTATCTCAGTGCCAGTGTGGGGGGACCTTCCACTAAGAACCCCTACCCATCGTAGCCTTGGTGAGCCATTACCTCTCCAACTAGCTAATAGGACGCACGCTCATTTTACACCGCCAGAGCTTTTATCTTGCTAACATGCGCTAATAAAGATTATATGGGGTATTAATTCCCGTTTCCGGAGGCTATGCCCCAGTGTAAAAGTAGGATTGCATGCGCATTACGCACCCGTCCGCCGGTCGA
>denovo3623 Xb.M.8.Oct10.2_295
CTGGACCGTCTCTCAGTTCCAGTGTGGCTGGTCATCCTCTCAGACCAGCTAGAGATCGTCGGCTTGGTAAGCCCTTACCTTACCAACTACCTAATCTCACTTGGGTTCATCTATAAGCATGTGGCATCTCTGTCCCACACCTTTGGTATCCCTACTTTACGCGGTATTAGCTACAGTTTCCCGTAGTTATCCCCCTCTTATAGCCAGATCCCCAAGCTTTACTCACCCGTCCGCCACTCGTCAGCAA
>denovo3655 Xc.F.4.Oct10.5_52145
TTGGGCCGTGTCTCAGTCCCAATGTGGCCGATCACCCTCTCAGGTCGGCTATGTATCATCGCCTTGGTGAGCCTTTACCTCACCAACTAGCTAATACAACGCGGGATCATCTTTGAGTGATGCAATTGCATCTTTCAAACTTAAAACTTGTGTTTAAAGTTTTTATGCGGTATTAGCATTCGTTTCCAAATGTTGTCCCCCGCTCAAAGGCAGATTCCCCACGCGTTACTCACCCGTTCGCTGCTCA
>denovo3657 Xb.M.10.Dec10.1_22657
CTGGGCCGTGTCTCAGTCCCAGTGTGGCTGATCATCCTCTCAGACCAGCTAAAGATCGTCGCCTTGGTGAGCTCTTACCTCACCAACTAGCTAATCTTACGCGGGCTCATCCTTGGGCGATAAATCTTTGGTCCGAAGACATTATACGGTATTAGCACAAATTTCTCTGAGTTATTCCGTACCCAAGGGCAGATTCCCACGCGTTACGCACCCGTGCGCCACTAAGTCCGAAGACTTCGTTCGACTT
>denovo3660 Xb.F.10.Dec10.5_23086
CTGGGCCGTGTCTCAGTCCCAGTGTGACCGTCCACCCTCTCAGGCCGGCTACCCGTCACCGCCTTGGTAGGCCATCACCCCACCAACAAGCTGATAGGCCGCGAGCCCATCCCCCACCGAAACAATATCTTTCCCACACCCACCATGCAGCAGGCGCAGAATATCCCGTATTAGCCACACTTTCATGCGGTTATCCAGAAGAAGGGGGCAGGTTACTCACGTGTTACTCACCCGTTCGCCACTCATC
>denovo3692 Xc.F.1.Dec10.2_206096
CTGGACCGTATCTCAGTTCCGGTGTGGCTGATCATCCCTCTCAGATCAGCTATAGATCACTGCCTTGGTAGGCCACTTACCCCCACCAACTAGCTAATCTAATATAGGCTCATCTAATAGCAATAAATCCTTTCCCCCGTAGGGCGTATACGGTATTAGTTGCCGTTTCCAACAATTGTTCCGTACTACTAGGTAGATTCCTATACATTACTCTACCCGTTTGCCACTAAGTTATACCATAGCAAGC
>denovo3709 Xb.M.8.Mar11.5_123369
CTGGACCGTCTCTCAGTTCCAGTGTGGCTGGTCATCCTCTCAGACCAGCTAGAGATCGTCGGCTTGGTAAGCCCTTACCTTACCAACTACCTAATCTCACTTGGGTTCATCTATAAGCATGTGGCATCTCTGTCCCACACCTTTGGTATCCCTACTTTACGCGGTATTAGCTACAGTTTCCCGTACGTTATCCCCTCC
>denovo3716 Xc.M.3.Mar11.4_689980
CTGGACCGTGTCTCAGTTCCAGTGTGGCTGGTCATCCTCTCAGACCAGCTAGAGATCGTCAGCTTGGTAGGCCTTTACCCCACCAACTACCTAATCCCACTTGGGCTCAACTTATGGCGTGTGGTCCGAAGAGCCCACACTTTAATCCTAAGATGTTACGCGGTATTAGCTACAGTTTCCCGTAGTTACTCCCCCTCATAAGACAGACTTCCCAAGCTTCACTCCACCCGTCGCCACTCGTCAGACA
>denovo3761 Xc.F.3.Oct10.1_710611
CTGGACCGTATCTCAGTTCCAGTGTGGCTGATCATCCTCTCAGATCAGCTATAGATCACTGCCTTGGTAGGCCATTACCCCACCAACTAGCTAATCTAATATAGGCTCATCTAATAGCAATAAATCTTTCCCCCGTAGGGCGTATACGGTATTAGTTGCCGTTTCCAACTAATTGTCCGTACTACTAGGGTACGATTCCTATACATTACTCACCCGTTTGCCACTAAGTTATACCACTAGCAAGCTA
>denovo3792 Xb.F.8.Oct10.5_87930
CTGGGCCGTGTCTCAGTCCCAGTGTGACCGGTCACCCTCTCAGGCCGGCTACCCGTCGAAGCCATGGTGAGCCATTACCTCACCATCAAGCTGATAGGCCGCGAGCACATCCCTGGCCGAAAAACTTTCCACCACAACCCATGCGAGAAGTGGTCATATCCGGTATTAATCACCGTTTCCGGTGGCTATCCCAAAGCCAAGGGCAGATTACTCACGTGTTACTCACCCGTTCGCCGCTCGAGTACCA
>denovo3795 Xb.F.9.Oct10.1_140485
CTGGGCCGTATCTCAGTCCCAATGTGGCCGTACACCCTCTCAGGCCGGCTACCCGTCGACGCCTTGGTAGGCCATTACCCCACCAACAAGCTGATAGGCCGCGAGCTCATCTTGCACCGAAAAAACTTTCCAACCACCACACTAAAGGCGGCTACTATCCGGTATTAGACCCAGTTTCCCAAGCTTATCCCAGAGTACAAGGCAGATCACCCACGTGTTACTCACCCGTTCGCCACTCGAGTACCCC
>denovo3796 Xc.F.3.Mar11.5_49922
CTGGGCCGTGTCTCAGTCCCAGTGTGGCTGATCATCCTCTCAGACCAGCTATGGATCGTCGCCTTGGTGAGCCGTTACCTCACCCAACTAGCTAATCCAACGCGGGCTCATCCATCTCCGATAAATCTTTACTCCCTTAAACGGGACGGTATACGGTATTAGCACAAA
>denovo382 C.F.9.Mar11.2_2553
CTGGGCCGTGTCTCAGTCCCAGTGTGGCCGATCACCCTCTCAGGTCGGCTATGCATCGTTGCCTTGGTGAGCCGTTACCTCACCAACTAGCTAATGCACCGCGGGCCCATCTGTAAGTGATAGCCGAAACCATCTTTCAATCATCTCCCATGAAGGAGAAGATCCTATCCGGTATTAGCTTCGGTTTCCCGAAGTTATCCCAGTCTTACAGGCAGGTTGCCCACGTGTTACTCACCCGTCCGCCGCT
>denovo3826 Xb.M.9.Dec10.8_12753
CTGGGCCGTATCTCAGTCCCAATGTGGCCGTACACCCTCTCAGGCCGGCTACCCGTCGACGCCTTGGTAGGCCATTACCCCACCAACAAGCTGATAGGCCGCGAGCTCATCCCACACCGAAAAACTTTCCACCACACCATCCAAAATGTGGTCCTATCCGGTATTAGACCCAGTTTCCCAGGCTTATCCCGAAGTGCAGGGCAGATCACCCACGTGTTACTCACCCGTTCGCCACTCGAGTACCCCT
>denovo3833 Xc.M.5.Dec10.1_529
CTGGACCGTGTCTCAGTTCCAGTGTGGCCGTTCAACCTCTCAATCCGGCTACTGATCATCGCCTTGGTAGGCCTTTACCCTACCAACTAGCTAATCAGACGCGAGACCATCTATCACCGATAAAATCTTTAACATGGGTTTCATGCGATACTCATGTATCATAAGGTATTAATCCCGGTTTCCCGAGGCTATCCCTTTGTGAAAGGCAGGTTTCTCACGTGTTACTCACCCGTTCGCTACTTTCATT
>denovo3859 Xc.F.4.Dec10.2_420797
CTGGACCGTATCTCAGTTCCAGTGTGGCTGATCATCCTCTCAGATCAGCTATAGATCACTGCCTTGGTAGGCCATTACCCCACCAACTAGCTAATCTAATATAGGCTCATCTAATAGCAATAAATCTTTCCCCCGTAGGGCGTATACGGTATTAGTTGCCGTTTCCAAACTAATTGTTCCGTACTACTAGGTAGATTCCTATACATTACTCACCCGTTTTGCCACTAAGTTATACCATAGCAAAGCT
>denovo3872 Xb.M.8.Oct10.5_20787
CTGGGCCGTGTCTCAGTCCCAGTGTGGCTGGTCGTCCTCTCAGACCAGCTACTGATCGTCGCCTTGGTGAGCCTTTACCTCACCAACTAGCTAATCAGACATCGGCCGCTCCAAAAGCATGAGGCCCGAAGGTCCCCCACTTTCTTCCGTAGAACGTATGCGGTATTAGCGTAACTTTCGCTACGTTATCCCCCACTTCTGGGTACGTTCCGATGTATTACTCACCCGTTCGCCACTCGCCGCCAGG
>denovo3913 Xc.F.3.Mar11.1_38596
CTGGGCCGTGTCTCAGTCCCAGTGTGGCCGATCACCCTCTCAGGTCGGCTACGCATCGTCGCCTTGGTGAGCCGTTACCTCACCAACTAGCTAATGCGCCGCGGGCCCATCTGTAAGTGATAGCCGAAGCCATCTTTCCTGATCTCTTCATGCGAAGACATCACCTATCCGGTATTAGCCCCGGTTTCCCGGAGTTATCCCAGTCTTACAGGCAGGTTGCCCACGTGTTACTCACCCGTCCGCCGCT
>denovo3918 Xb.M.8.Oct10.2_437
TTGGGCCGTGTCTCAGTCCCAATGTGGCTGATCATCCTCTCAGACCAGCTACTGATCGTCGCCTTGGTAGGCCATTACCCCACCAACTAGCTAATCAGACGCGGGCCGATCCTTCGGCAGTAAACCTTTCCCCAAAAGGGCGTATCCGGTATTAGCTCTAGTTTCCCAGAGTTATTCCGAACCGAAGGGTACGTTCCCACGTGTTACTCACCCGTCTGCCACTGACACCGAAGTGCCCGTTCGACTT
>denovo3921 Xc.F.2.Mar11.3_47684
CTGGACCGTATCTCAGTTCCAGTGTGGCTGATCATCCTCTCAGATCAGCTATAGATCACTGCCTTGGTAGGCCATTACCCCACCAACTAGCTAATCTAATATAGGCTCATCTAATAGCAATAAATCTTTCCCCCGTAGGGCGTATACGGTATTAGTTGCCGTTTCCTAACAATTGTTCGTACTACTAGGTAGATTCCTATACATTACTCACCCGTTGTCACTAAGTTATTACCATAGCAAGCTACAG
>denovo3929 Xb.M.8.Dec10.1_32703
CTGGCCCGTATCTCAGTGCCAGTGTGGGGGACCTTCCACTAAGAACCCCTACCCATCGTAGCCTTGGTGAGCCATTACCTCCTCCAACTAGCTAATAGGACGCACGCTCTATTTTACACCGCCAGAGTCTTTTATCTTGCTAACATGCGACTAATAAGATTATAGTGGGGTATTAACTTCCCGTTTCCGGAGGCTATCGCCCCAGTAGTAAAGTAGATTGCATGCGCATTACGCACCCGTCCGCCGG
>denovo394 Xb.M.8.Dec10.2_13302
CTGGGCCGTGTCTCAGTCCCAGTGTGGCTGATCATCCTCTCAGACCAGCTAAGGATCGTCGCCTTGGTGCGCTCTTACCACACCAACTAGCTAATCCTACGCGGGCTCATCCCTCGGCGATAAATCTTTGGACTTACGTCATCATCCGGTATTAGCAGTCATTTCTAACTGTTATTCCGAACCAAGGGGCAGATTCCCACGCGTTACGCACCCGTGCGCCACTAAGGCCGAAGCCTTCGTTCGACTT
>denovo3950 Xn.U.6.Mar11.9_221219
CTGGACCGTGTCTCAGTTCCAGTGTGGCTGGTCATCCTCTCAGACCAGCTAGAGATCGTCAGCTTGGTAGGCCTTTACCCCACCAACTACCTAATCCCACTTGGGCTCACCTTATGGCAGGTGGTCCGAAGACGCCCCTACCCTTTTATCCTCAGTATTTTATGCGGTATTAGCTACTAGTTTCCCGTAGTTACTCCCCCTCATAAGACAGACTTCCCAAGTCTTTACTCACCCGTCCGCCACTCGT
>denovo3966 Xc.M.1.Mar11.4_5116
CTGGGCCGTGTCTCAGTCCCAGTGTGGCCGATCACCCTCTCAGGTCGGCTATGTATCGTCGCCTTGGTGAGCCGTTACCTCACCAACTAGCTAATACAACGCAGGTCCATCTGGTAGTGATGCAATTGCACCTTTTAAGCAAATGTCATGCAACATCTACTATTATGCGGTATTAGCTATCGTTTCCAATAGTTATCCCCCGCTACCAGGCAGGTTACCTACGCGTTACTCACCCGTTCGCAACTCA
>denovo3982 Xb.M.8.Mar11.2_179876
CTGGCCCGTATCTCAGTGCCAGTGTGGGGGACCTTCCACTAAGAACCCCTACCCATCGTAGCCTTGGTGAGCCATTACCTCTCCAACTAGCTAATAGGACGCACGCTCATTTTACACCGCCAGAGCTTTTATCTTGCTAACATGCGCTAATAAGATTATATGGGTATTAATCCGTTTCGGAGGCTATGCCCAGTGTAAAGTAGATTGCATGCGCATTACGCACCCGTCCGCCGGTCGCCGGCAACAC
>denovo3992 Xc.M.3.Oct10.4_2011
CTGGGCCGTGTCTCAGTCCCAATGTGGCCGTACACCCTCTCAGGCCGGCTACCCGTCGTCGCCTTGGTAGGCCATTACCCCACCAACAAGCTGATAGGCCGCGGGCTCATCTTGCACCGAAAACTTTCCACCACACACACTAAAGCATGGTCCTATCCGGTATTAGACCCAGTTTCCCAGGCTTATCCCGAAGTGCAAGGCAGATCACCCACGTGTTACTCACCCGTTCGCCACTCGAGTACCCCTT
>denovo3998 Xc.M.6.Dec10.4_103097
CTGGGCCGTGTCTCAGTCCCAGTGTGGCCGGTCACCCTCTCAGGCCGGCTACCCGTCGTCGCCTTGGTAAGCCACTACCTCACCAACAAGCTGATAGGCCGCGAGCCCATCCCCCACCAAAAAATCTTTCCACCCAAACCCATGCGAGCTTGAGTCATATCCAGTATTAGACCCCGTTTCCAAGGCTTATCCTGAAGTGAAGGGCAGGTTACTCACGTGTTACTCACCCGTTCGCCACTAATCCACC
>denovo40 Xb.M.9.Mar11.1_10911
CTGGGCCGTATCTCAGTCCCAATGTGGCCGGTCACCCTCTCAGGCCGGCTACCCGTCGCCGCCTTGGTAGGCCACTACCCCACCAACAAGCTGATAGGCCGCGAGTCCATCCACAACCGCCGGAGCTTTCCAACCCCCACCATGCAGCAGGAGCACATATCCAGTATTAGCACCAGTTTCCTAGCGTTATCCCAAAGTTGTGGGCAGGTTACTCACGTGTTACTCACCCGTTCGCCACTCGTGTACC
>denovo4020 Xb.F.9.Oct10.1_16674
CTGGGCCGTGTCTCAGTCCCAGTGTGGCCGATCACCCTCTCAGGTCGGCTATGTATCGTCGCCTAGGTGAGCCGTTACCTCACCTACTAGCTAATACAACGCAGGTCCATCTGGTAGTGGTGCAATTGCACCTTTCAATTAATTATCATGCAATAATTAATATTATGCGGTATTAGCTATCGTTTCCAATAGTTATCCCCCGCTACCAGGCAGGTTACCTACGCGTTACTCACCCGTTCGCAACTCA
>denovo4028 Xc.F.3.Oct10.8_49548
CTGGACCGTATCTCAGTTCCAGTGTGGCTGATCATCCTCTCAGGTCAGCTGTAGATCACTGCCTTGGTAGGCCATTACCCCACCAACTAGCTAATCTAATATAGGCTCATCTAATAGCAATAAATCTTTCCCCCGTAGGGCGTATACGGTATTAGTTGCCGTTTCCAACAATTGTTCCGTACTACTAGGTAGATTCCTATACATTACTCCCCGTTGCACTAAGTTATACCATAGCAAGCTACAGTAC
>denovo4040 Xc.M.3.Mar11.1_91775
CTGGGCCGTGTCTCAGTCCCAGTGTGGCTGGTCGTCCTCTCAGACCAGCTACTGATCGTCGCCTTGGTGAGCCTTTACCTCACCAACTAGCTAATCAGATATCGGCCGCTCCAGGAGCATGAGGTCTTGCGAGCCCCCACTTTCATCCTTGGATCGTATGCGGTATTAGCGTAACTTTCGCTACGTTATCCCCCACTCTTGGGTACGTTCCGATATATTACTCACCCGTTCGCCACTCGCCGCCAGG
>denovo4044 Xc.M.5.Dec10.4_69044
CTGGGCCGTGTCTCAGTCCCAGTGTGGCGGATCATCCTCTCAGACCCGCTACAGATCGTCGCCTTGGTAGGCCTTTACCCCACCAACTAGCTAATCCGACTTAGGCTCATCTATTAGCGCAAGGCCCGAAGGTCCCCTGCTTTCTCCCGTAGGACGTATGCGGTATTAGCATCCCTTTCGAGATGTTGTCCCCCACTAATAGGCAGATTCCTAAGCATTACTCACCCGTCCGCCGCTAGGTAAAGTA
>denovo4085 St.M.9.Mar11.9_355946
CTGGGCCGTGTCTCAGTCCCAGTGTGGCTGATCATCCTCTCAGGCCAGCTATAGATCACTACCTTGGTAGGCCATTACCCCACCAACTAGCTAATCTAATATAGGCTCATCTAATAGCAATAAATCTTTCCCCCGTAGGGCGTATACGGTATTAGTTGCCGTTTCCAGCAATTGTTCCGTACTACTAGGTAGATTCCTATACATTACTCACCCGTCTGCCACTAAGTTATACCATAGCAAGCTACAG
>denovo409 Xc.M.2.Mar11.9_29099
CTGGGCCGTGTCTCAGTCCCAGTGTGGCTGGTCGTCCTCTCAGACCAGCTACAGATCGTCGGCTTGGTAGGCCTTTACCCCACCAACTACCTAATCTGATATCGGCCGCTCCAATTGCGCGAGGTCTTGCGATCCCCCGCTTTCACCCTCAGGTCGTATGCGGTATTAGCTGCTCTTTCGAGCAGTTATCCCCCACAACTGGGCACGTTCCGATACATTACTCACCCGTTCGCCACTCGTCGCCAGG
>denovo4113 Xb.F.8.Mar11.6_223971
CTGGACCGTATCTCAGTTCCAGTGTGGCTGATCATCCTCTCAGATCAGCTATAGATCACTGCCTTGGTAGGTCCATTACCCCACCAACTAGCTAATCTAATATAGGGCTCATCTAATAGCAATAAATCTTTCCCCCGTAGGGCGTATACGGTATTAGTTGCCGTTTCCAACTAATTCGTTCCGTACTACTAGGTAGATTCCTATACATTACTCACCCGTCTGCCACTAAGTTATAACCATAGCTAAG
>denovo4183 Xc.M.6.Dec10.5_17169
CTGGGCCGTGTCTCAGTCCCAGTGTGGCTGATCATCCTCTCAGACCAGCTACTGATCGTCGCCTTGGTAGGCCGTTACCCCACCAACAAGCTAATCAGACGCGGGCCGATCCTTCGGCAGTAAACCTTTCCCCGTAAGGGCGTATCCGGTATTAGCTCAAGTTTCCCTGAGTTATTCCGAACCGAAGGGCACGTTCCCACGTGTTACTCACCCGTCTGCCACTGACTTCCGAAGAAGCCCGTTCGAC
>denovo4184 Xb.F.9.Oct10.9_63887
CTGGGCCGTTCTCAGTCCCAGTGTGGCCGATCACCCTCTCAGGTCGGCTACGTATCATGGTCTTGGTGAGCCATTACCTCACCAACTAACTAATACGCCGCGGGATCATCCATGAGTGACAGCACAAAGGCCGTCTTTTATTCAATGACCAGGAGGTCAGAGAACTTATGAGGTATTAGCATCCGTTTCCGAATGTTATTCCTCGCTCATGGGCAGATTCCCCACGTGTTACTCACCCGTTCGCCAC
>denovo4187 Xc.M.6.Dec10.4_12271
CTGGGCCGTATCTCAGTCCCAGTGTGGCCGGTCGCCCTCTCAGGCCGGCTACCCGTCGAAGCCTTGGTGAGCCATTACCTCACCAACAAGCTGATAGGCCGCGAGCCCATCCCCAACCGCCGGAGCTTTCCACTCCCACCCATGCAGGCAGAAGTCATATCCGGTATTAGACGCCCTTTCGAGCGCTTATTCCAGTGTCAGGGGCAGGTTGCTCACGTGTTACTCACCCGTTCGCCACTCGTGTACT
>denovo419 Xb.M.9.Dec10.5_293366
TTGGACCGTATCTCAGTCCCAGTGTGGCTGATCATCCTCTCAGATCAGCTATAGATCACTGCCTTGGTAGGCCACTTACCCCACCAACTAGCTAATCTAATATAGGCTCATCTAATAGCAATAAATCCTTTCCCCCGGTAGGGCGTATACGGTATTAGTTGCCGTTTCAACAATTGTTCCGTACTACTAGGTAGATTCCTATACATTACTCACCCGTCTGCCACTAAGTTATACCATAGCAAGCTAC
>denovo4227 Xc.M.6.Oct10.2_626732
CTGGGCCGTGTCTCAGTCCCAGTGTGGCTGATCGTCCTCTCAGACCAGCTATAGATCGCAGGCTTGGTAGGCCTTTACCCCACCAACTACCCTAATCTAACATCGGCCACTCTACTAGCGCAAGGCCTTGCGGTCCCCTAGCTTTTCCTCCCGTCAGGTATATGCGGTATTAATCCGGCTTTCGCCGGGCTATCCCCCTCTAGTAGGTATGTTCCGATGCTATTACTCACCCGTTCGCCACTCGCCA
>denovo4231 Xc.F.4.Oct10.4_62007
CTGGGCCGTGTCTCAGTCCCAGTGTGGCTGGTCGTCCTCTCAGACCAGCTACAGATCGCAGGCTTGGTAAGCCTTTACCCCACCAACTACCTAATCTGCCATCGGCCGCTCCAAACGCGCGAGGTCTTGCGATCCCCCGCTTTCATCCTTAGATCGTATGCGGTATTAGCTACTCTTTCGAGTAGTTATCCCCCACGTCTGGGCACGTTCCGATGTATTACTCACCCGTTCGCCGCTCGCCGCCAGG
>denovo4262 Xc.M.3.Dec10.7_12313
CTGGGCCGTGTCTCAGTCCCAGTGTGGCTGATCGTCCTCTCAGACCAGCTATAGATCGCAGGCTTGGTAGGCCTTTACCCCACCAACTACCTAATCTAACATCGGCCACTCTACTAGCGCAAGGCCTTGCGGTCCCCTGCTTTCTCCCTCAGGTATATGCGGTATTAATCCGGCTTTCGCCGGGCTATCCCCCTCCTAGTAGGTATGTTCCGATGCATTACTTCACCCGTTCCGTCCACCTCGCCAT
>denovo4264 Xc.F.5.Mar11.7_5201
CTGGACCGTATCTCAGTTCCAGTGTGGCTGATCATCCTCTCAGATCAGCTATAGATCACTGCCTTGGTAGGCCATTACCCCACCAACTAGCTAATCTAATATAGGCTCATCTAATAGCAATAAATCTTTCCCCCGTACGGGCGGTATACGGTATTAGTTGCCGTTTCCTAACAATTGTTCCGTACTACTAGGTAGATTCCTATACATTACTCACCCGTTTCGTCCACTAAGTTATACCATAGCAAGC
>denovo4350 Xc.M.4.Mar11.9_347498
CTGGGCCGTGTCTCAGTCCCCAGTGTGGCTGATCGTCCTCTCAGACCAGCTATAGATCGCAGGCTTGGTAGGCCTTTACCCCACCAACTACCTAATCTAACATCGGCCACCTCTACTAGCGCAAGGCCTTGCCGGTCCCCTGTCTTTCTCCCTCAGGTATATGCGGTATTAATCCGTCTTTCGCCGGGCTACTCCCCCTCTAGTAGGTATGTTCCGATGCTATTACTCCACCCGTTCGCCACTCGCC
>denovo4351 Xb.F.9.Oct10.1_14922
CTGGGCCGTGTCTCAGTCCCAGTGTGGCGGATCATCCTCTCAGACCCGCTACTGATCGTCGCCTTGGTAGGCCTTTACCCCACCAACTAGCTAATCAGATATCGGCCGCTCGAATAACGCAAGGCCCGAAGGTCCCCTGCTTTCCTCCTCAGAGAATATGCGGTATTAGCTAATCTTTCGATTAGTTATCCCCCATTACTCGGTACGTTCCGATATATTACTCACCCGTTCGCCACTCGCCACCCAA
>denovo4353 Xb.F.8.Dec10.5_47483
TTGGGCCGTGTCTCAGTCCCAATGTGGCCGATCAGTCTCTCAACTCGGCTATGCATCATCGCCTTGGTAGGCCGTTACCCTACCAACTAGCTAATGCACCGCAGGTCCATCCAAGAGTGATAGCAGAACCATCTTTTAAACAGTTGATAGGCATCATCTGTTGTTATCCGGTATTAGCATCTGTTTCCAGGTGTTATCCCGATCTCTTGGGCAGGTTACCCACGTGTTACTCACCCGTCCGCCGCTA
>denovo4369 C.M.9.Mar11.5_1187
CTGGGCCGTGTCTCAGTCCCAGTGTGGCTGATCATCCTCTCAGACCAGCTATGGATCGTCGCCTTGGTGAGCCTTTACCTCACCAACTAGCTAATCCAACGCGGGCTCATCCATCTCCGATAAATCTTTCTCCCAATAGGGACGTATACGGTATTAGCACAAATTTCTCTGTGTTATTCCGTAGAGACGGGTAGATTCCCACGCGTTACTCACCCGTTTGCCGCTCGCTCCAAAGGAGCGCGCTCGA
>denovo438 Xb.M.8.Oct10.5_34318
CTGGGCCGTGTCTCAGTCCCAGTGTGGCCGGTCACCCTCTCAGGCCGGCTACCCGTCGTCGCCTTGGTAGGCCATCACCCCACCAACAAGCTGATAGGCCGCGGGCTCAACCTACACCGCCGGAACTTTCCACACACAGACCATGCGGCCATGCGTCCTATCCGGTATTAGACCCCGTTTCCAAGGCTTATCCCAGAGTGCAGGGCAGATTACCCACGTGTTACTCACCCGTTCGCCACTCATCCAC
>denovo4385 St.M.9.Mar11.3_274278
CTGGGCCGTGTCTCAGTCCCAGTGTGGCTGATCATCCTCTCAGACCAGCTATGGATCGTCGCCTTGGTGAGCCGTTACCTCACCAACTAGCTAATCCAACGCGGGCTCATCCATCTCCGATAAATCTTTCTCCTAAAAGGACGTATACGGTATTAGCACAAATTTCNCTGTGTTATTCCGTAGAAATGGGTANATTCCCACGCGTTACTCACCCGTTTGCCGCTCACTCTAAAAGAGTAGCGACTCG
>denovo4412 Xc.M.3.Mar11.1_616227
CTGGGCCGTGTCTCAGTCCCAGTGTGGCTGATCGTCCTCTCGGACCAGCTATAGATCGCAGGCTTGGTAGGCCTTTACCCCACCAACTACCTAATCTAACATCGGCCACTCTACTAGCGCAAGGCCTTGCGGTCCCCTGCTTTCTCCCTCAGGTATATGCGGTATTAATCCGGCTTTCGCCGGGCTACTCCCCTNTAGTAGGTATGTTCCGATGCATTACTCACCCGTTCGCCACTCGCCAATACAA
>denovo4435 Xb.M.9.Mar11.8_18920
CTGGGCCGTGTCTCAGTCCCAGTGTGGCCGGTCGCCCTCTCAGGCCGGCTACCCGTCGTCGCCTTGGTGAGCCACTACCTCACCAACAAGCTGATAGGCCGCGGGCTCATCCTGCACCGCCGGAGCTTTACACCATCCACCATGCGATGGACAGTCATATCCGGTATTAGACCCCGTTTCCAGGGCTTGTCCCAGAGTGCAGGGCAGATTGCCCACGTGTTACTCACCCGTTCGCCACTAATCCCCG
>denovo4442 Xb.F.8.Mar11.3_580840
CTGGACCGTGTCTCAGTTCCAGTGTGGCTGATCATCCTCTCAGATCAGCTATAGATCACTGCCTTGGTAGGCCATTACCCACCAACTAGCTAATCTAATATAGGCTCAATCTAATAGACAATAAACTCGTTTCCCCCGTAGGGCGTATACGGTATTAGTTTGCCGTTTCCAACAATTGTTCCGTACTACTAGGTAGATTCCTATACATTACTCACCCGTCTGCCACTAAGTTATACCATAGCAAGCT
>denovo4461 Xc.M.2.Mar11.3_44233
CTGGGCCGTGTCTCAGTCCCAGTGTGGCCGATCACCCTCTCAGGTCGGCTACGCATCGTTGCCTTGGTGAGCCGTTACCTCACCAACTAGCTAATGCGACGCGGGCCCATCTATAAGTGACAGCCGAAGCCGCCTTTCAGCTTTCCTACATGTGTAGAAAAGAATTATCCGGTATTAGCTCCGGTTTCCCGAAGTTATCCCAGTCTTATAGGCAGGTTGCCCACGTGTTACTCACCCGTCCGCCGCT
>denovo4483 Xc.M.2.Mar11.11_2546
CTGGGCCGTGTCTCAGTCCCAGTGTGGCTGGTCATCCTCTCAGACCAGCTACAGATCGTAGGCTTGGTAAGCATTTACCCCACCAACTACCTAATCTGCCATCGGCCGCTCCAATCGCGCGAGGCCCGAAGGTCCCCCGCTTTCATCCTGAGATCGTATGCGGTATTAGCTGCTCTTTCGAGCAGTTATCCCCCACGACTGGGCACGTTCCGATGTATTACTCACCCGTTCGCCACTCGCCATCAGG
>denovo4499 C.M.9.Mar11.6_189288
TTGGGCCGTGTCTCAGTCCCAATGTGGCCGTTCACTCTCTCAAGCCGGCTACTGATCGTCGCCTTGGTAGGCCGTTACCCCACCAACCAGCTAATCAGACGCGGGTCCATCTTATACCGATAAATCTTTTCACACTGCTTCATGCAAAGCTGTGCGCTTATGCGGTATTAGCAGCCGTTTCCAGCTGTTATCCCCCTGTATAAGGCAGGTTACCCACGCGTTACTCACCCGTCCGCCACTCAGTCAA
>denovo4500 Xc.M.6.Dec10.4_6933
CTGGACCGTGTCTCAGTTCCAGTCTGGCTGGTCATCCTCTCAGACCAGCTACGGATCGTCGGCTTGGTGAGCCATTACCTCACCAACTACCTAATCCGACGCAGGCCGCTCCCAAAGCGAATAAATTCTTTAATCCGAAGATCATATGCGGTATTAGCTCCGATTTCTCGAAGTTATCCCTCACTTTGGGGCACGTTCCTACGCGTTACTCAGCCGTCCGCCACTCGTCGGCACTCCGAAGAGCCCG
>denovo4503 Xc.M.3.Dec10.8_2869
CTGGGCCGTGTCTCAGTCCCAGTGTGGCTGATCGTCCTCTCAGACCAGCTATAGATCGCAGGCTTGGTAGGCCTTTACCCCACCAACTACCTAATCTAACATCGGCCACTCTACTAGCGCAAGGCCTTGCGGTCCCCTGCTTTCTCCCTCAGGTATATGCGGTATTAATCCGGCTTTCGCCGGGCTATCCCCCTCCTAGTAGGTAGTGTTCCGTACTG
>denovo4565 Xb.M.8.Mar11.6_332851
CTGGACCGTATCTCGGTTCCAGTGTGGCTGATCATCCTCTCAGATCAGCTATAGATCACTGCCTTGGTAGGCCATTACCCCACCAACTAGCTAATCTAATATAGGCTCATCTAATAGCAATAAATCTTTCCCCGTAGGGCGTATACGGTATTAGTTGCCGTTTCAACAATTGTCCGTACTACTAGGTAGATTCCTATACATTACTCACCGTCTGCCACTAAGTTATACCATAGCAAGCTAACAGTAC
>denovo4566 Xb.F.8.Dec10.3_6772
CTGGGCCGTGTCTCAGTCCCAGTGTGGCTGATCATCCTCTCAGACCAGCTAAGGATCGTCGCCTTGGTAGGCCATTACCCCACCAACTAGCTAATCCTACGCGGGCTCATCCCTGGGCGATAAATCTTTGGTCCGAAGACATCATCCGGTATTAGCAGCAATTTCTCACTGTTATTCCGAACCCAAGGGCAGATTCCCACGCGTTACGCACCCGTGCGCCACTAGACCCGAAGGTCTCGTTCGACTT
>denovo4573 Xb.M.9.Mar11.2_92040
CTGGGCCGTGTCTCAGTCCCAGTGTGGCCGATCACCCTCTCAGGTCGGCTATGTATCGTTGCCTTGGTGAGCCGTTACCTCACCAACTAGCTAATACAACGCAGGTCCATCTCTTAGTGATGCATTTGCACCTTTCAAATCAATATCATGCGATATCGTCTTTTATGCGGTATTAGCTATCGTTTCCAATAGTTATCCCCCGCTAAGAGGCAGGTTACCTACGCGTTACTCACCCGTTCGCAACTCA
>denovo4585 Xc.M.4.Mar11.8_29685
CTGGACCGTGTCTCAGTTCCAGTGTGGCTGGTCATCCTCTCAGACCAGCTAGAGATCGTCAGCTTGGTAGGCCTTTACCCCACCAACTACCTAATCTAACATCGGCCACTCTACTAGCGCAAGGCCTTGCGGTCCCCTGCTTTCTCCCTCAGGTATATGCGGTATTAATCCGGCTTTCGCCGGGCTATCCCCCTCTAGTAGGTATGTTCCGATGCATTACTCACCCGTTCGCCACTCGCCATCAAAG
>denovo4606 Xc.F.5.Mar11.3_9599
CTGGGCCGTGTCTCAGTCCCAGTGTGGCTGATCATCCTCTCAGACCAGCTAAGGATCGTTGCCTTGGTAGGCCGTTACCCCACCAACAAGCTAATCCTACGCGGGCCCATCCCATGGCGATAAATCTTTGTCCCGCAGGACGCATACGGTATTAGCTCCAGTTTCCCGGAGTTATTCCGTACCACAGGGCAGGTTCCCACGCGTTACTCACCCGTGCGCCACTAGGGCCGAAGCCCTCGTTCGACTT
>denovo4615 Xc.F.3.Mar11.7_698848
CTGGGCCGTGTCTCAGTCCCAGTGTGGCTGATCATCCTCTCAGACCAGCTATGGATCGTCGCCTTGGTGAGCCGTTACCTCACCAACTAGCTAATCCAACGCGGGCTCATCCATCTCCGATAAATCTTTCTCCTATAGGACGTATACGGTATTAGCACTAAATTTCTCTGTGTTATTCGTAGAGAGTGGGTANATTCCCACGCGTTACTCTACCCGTTTGCCGCTCGCTACTAAAAGAGCGCGCTCG
>denovo4633 Xb.U.10.Mar11.10_584636
CTGGGCCGTATCTCAGTCCCAATGTGGCCGGTCGCCCTCTCAGGCCGGCTACCCGTCAAAGCCTTGGTGAGCCACTACCCCACCAACAAGCTGATAAGCCGCGAGTCCATCCCCAACCGCCGAAACTTTCCAACCCCACCATGCAGCAGGAGCTCCTATCCGGTATTAGCCCCAGTTTCCTGAAGTTATCCCAAAGTCAAGGGTAGGTTACTCACGTGTTACTCACCCGTTCGCCACTCAACGTACC
>denovo4669 Xb.F.9.Oct10.8_36194
CTGGGCCGTGTCTCAGTCCCAGTGTGACCGTCCACCCTCTCAGGCCGGCTACCCGTCACCGCCTTGGTAGGCCATCACCCCACCAACAAGCTGATAGGCCGCGAGCCCATCCCCCACCAAAACACCCAAAGGCGCATCTTTCCCACACCCACCATGCAGCAGGCACAGAATATCCCGTATTAGCCACACTTTCATGCGGTTATCCAGAAGAAGGGGGCAGGTTACTCACGTGTTACTCACCCGTTCG
>denovo468 C.F.9.Mar11.7_3207
TTGGGCCGTGTCTCAGTCCCAATGTGGCCGTTCACCCTCTCAGGCCGGCTATGGATCGTTGCCTTGGTGGGCTGTTATCTCACCAACTAGCTAATCCAACGCGGGTCCATCTTATGCCGATAAAATCTTTACTATAAATATCATGCGATATTCCATAGTTTATGCGGTATTAGCGTTCGTTTCCAAACGTTATCCCCCTGCATAAGGTAGGTTACCCACGCGTTACTCACCCGTCCGCCACTTGCTA
>denovo4700 Xc.F.3.Mar11.7_117365
CTGGACCGTATCTCAGTTCCAGTGTGGCTGATCATCCTCTCAGATCAGCTATAGATCACTGCCTTGGTAGGCCATTACCCCACCGAACTAGCTAATCTAATATAGGCTACATCTAATAGCAATAAATCTTTCCCCGTAGGGACGTATACGGTATTAGTTGCCGTTTCCAACAATTGTTCCCGTACTACTAGGTAGATTCCTATACATTACTCACCCGTTTGCCACTAAGTTATACCATAGCAAGCTA
>denovo4720 Xc.F.7.Mar11.1_10270
CTGGCCCGTATCTCAGTGCCAGTGTGGGGACCGTTCCACTAAGAACCCTACCCACTCGTAGCCTTGGTGAGCCATTACCTCTCCAACTAGCTAATAGGACGCACGCTCATTTTACACCGCCAGAGCTTTTATCTTGCTAACATGCGCTAATAAGATTATATGGGGTATTAATTCCCGTTTCCGGAGGCTATGCCCCAGTGTAAAGTAGATTGCATGCGCATTACGCACCCGTCCGCCGGTCGCCGGC
>denovo475 Xc.M.3.Dec10.5_21233
CTGGACCGTGTTTCAGTTCCAGTGTGCCTGGTCATCCTCTCAGACCAGGTACCCATCATCGTCTTGGTAAGCCATTACCCCACCAACTAACTAATGGGACGCAGACTCATCCTTCAGCGATAGCTTGCACCATCTTTCCTTACAAGAACTTCACGAACTCGTAAGCTTACTTGGCATTAGCCCGTCTTTCGACAGGTTATTCCAATCTAAAGGGTAGATTATCCACGTGTTACTCACCCGTGCGCCG
>denovo4771 Xb.F.8.Dec10.3_66
CTGGCCCGTATCTCAGTGCCAGTGTGGGGGACCTTCCACTAAGAACCCCTACCCATCGTAGCCTTGGTGAGCCATTACCTCTCCAACTAGCTAATAGGACGCACGCTCATTTTACACCGCCAGAGCTTTTATCTTGCTAACATGCGCTAATAAGATTATATGGGGTATTAATTCCCGTTTCCGGAGGCTATGCCCCAGTGTAAAGTAGATTGCATGCGCATTACGCACCCGTCCGCCGGTCGCCGGC
>denovo4780 Xb.F.7.Mar11.2_147280
CTGGGCCGTGTCTCAGTCCCAATGTGGCCGTACACTCTCTCAAGCCGGCTACTGATCGTTGCCTTGGTGGGCTTTTTTCTCACCAACTAGCTAATCAGACGCAAGTCCATCTTACACCGCTAACACTTTGACTATCGCTTCATGCGAAGTGATAGTTTCATAGGGTATTATTCGTCGTTTCCAACGGCTATCCCCTTGTGTAAGGCAGGTTACTCACGCGTTACTCACCCGTCCGCCACTAATCCAC
>denovo4790 Xb.U.10.Mar11.10_423387
CTGGCCCGTATCTCAGTGCCAGTGTGGGGGACCTTCCACTAAGAACCCCTACCCATCGTAGCCTTGGTGAGCCATTACCTCTCCAACTAGTCCTAATAGGACGCACGCTCATTTTACACCGCCAGAGCTTTTATCTTGCTAACACTGCGTCTAACTAAGATTATATGGGGTATTAATTCCCGTTTCCGGAGGTCTAGTGCCCCACGTGTAAAGTAGATTGCATGCGCATTACGCACCCGTCCGCCGG
>denovo4796 Xc.M.6.Dec10.4_33424
CTGGGCCGTGTCTCAGTCCCAGTGTGGCCGGTCACCCTCTCAGGCCGGCTACCCGTCGTAGCCTTGGTGGGCCGTTACCCCACCAACAAGCTGATAGGCCGCGAGCTCATCCTCCACCGCCGGAACTTTCCACCACCATCAGATGCCTGAAGTGGTCGTATCCGGTATTAGCTCCCGTTTCCGGGGGTTATCCCGATGTGGAGGGCAGATTGCTCACGTGTTACTCACCCGTTCGCCGCTCGTGTAC
>denovo4821 Xc.M.3.Oct10.4_93768
CTGGGCCGTGTCTCAGTCCCAGTGTGGCCGGTCACCCTCTCAGGCCGGCTACCCGTCGACGCCTTGGTGAGCCATTACCTCACCAACAAGCTGATAGGCCGCGAGCCCATCCCCAACCGAAAATCTTTCCCACCACAGAACATGCGTTCATGGTGCATATCCGGTATTAGCAGCCGTTTCCGGCTGTTATCCCAGAGTCAGGGGCAGGTTGCTCACGTGTTACTCACCCGTTCGCCACTAATCCACC
>denovo4846 Xc.U.6.Mar11.5_330153
CTGGACCGTGTCTCAGTTCCAGTGTGGCTGGTCATCCTCTCAGACCAGCTAGAGATCGTCAGCTTGGTAGGCCTTTACCCCACCAACTACCTAATCCCACTTGGGCTCAACTTATGGCGTGTGGTCCGAAGAGCCCACACTTTAATCCAAAGATGTTACGCGGTATTAGCTACAGTTTCCCGTAGTTACTCCCCCTCATAAGACAGATTCCCAAGCTTACTCACCCGTCGCCATCGTCAGACAAAAA
>denovo4850 Xc.F.1.Dec10.1_307064
CTGGACCGTATCTCAGTTCCAGTGTGGCGTGATCATCCTCTCAGATCAGCTATAGATCACTGCCTTGGTAGGCCATTACCCCACCAACTAGCTAATTCTAATATAGGCTCTATCTAATAGCAATAAATCTTTCCCCCGTAGGGCGTATACGGTATTAGGTTGCCGTTTCCTAACAATTGTTCCGTACTACCTAGGTAGAATTCCTATTACATTACTCACCCGTTTGCCACTAAGTTACTACCATAGC
>denovo4875 D.F.10.Mar11.1_34228
CTGGACCGTATCTCAGTTCCAGTGTGGCTGATCATCCTCTCAGATCAGCTATAGGTCACTACCTTGGTAGGCCATTACCCCACCAACTAGCTAATCTAATATAGGCTCATCTAATAGCAATAAATCTTTCCCCCGTAGGGCGTATACGGTAGTTAGTTGCCGTTCCTAGCAATTAGTTCCGTACTACTAGGTAGATTCCTATACATTACTCACCCGTCTGCCACTAAGTTATACCATAGCAAGCTAC
>denovo4900 D.F.10.Mar11.1_628326
CTGGACCGTATCTCAGTTCCAGTGTGGCTGATCATCCTCTCAGATCAGCTATAGATCACTACCTTGGTAGGCCATTACCCCACCAACTAGCTAATCTAATATAGGCTCATCTAATAGCAATAAATCCTTTCCCCCGTAGGGCGTATACGGTATTAGTTGCCGTTTCCAGTCTAATTGTTCCGTACTACTAGGTANATTCCTATACATTACTCACCCGTCTGCCACTAAGTATACCATAGCAAGCTAC
>denovo4904 Xb.F.10.Dec10.3_129312
CTGGCCCGTATCTCAGTGCCAGTGTGGGGGACCTTCCACTAAGAACCCCTACCCATCGTAGCCTTGGTGAGCCATTACCTCTCCAACTAGCCTAATAGGACGCACGCTCATTTTACACCGCCAGAGCTTTTATCTTGCTAACATGCGCTAATAAGATTATATGGGGTATTAATTCCCGTTTCCGGAGGCTATCGCCCCAGTGTAAAGTAGATTGCATTGCGCCATTACGCACCCGTCCGCCGGTCGA
>denovo4906 Xc.F.1.Mar11.1_350527
CTGGACCGTATCTCAGTTCCAGTGTGGCTGATCATCCTCTCAGATCAGCTATAGATCATTGCCTTGGTAGGCCATTACCCCACCAACTAACTAATCTAATATAGGCTCATCTAATAGCAATAATCTTCCCCCGTAGGCGTATACGGTATTAGTTGCCGTTTCCAGCAATTGTCCCGTACTACTAGGTAGATTCCTATACATTACTCACCCGTCTGCCACTAAGTTATACTATAGCAAGCTACAATAT
>denovo4911 Xb.F.8.Dec10.1_2924
CTGGACCGTGTCTCAGTTCCAGTGTGGCTGGTCGTCCTCTCAGACCAGCTACTGATCGTCGCCTTGGTAGGCTTTTACCCTACCAACTAGCTAATCAGATATCGGCCATTCCAATAGCACAAGGTCCGAAGATCCCCTGCTTTCATCCACAGATCGTATGCGGTATTAGCTATCCTTTCGGATAGTTATCCCCCACTACTGGGTATGTTCCGATATATTACTCACCCGTTCGCCACTCGCCACCAGA
>denovo4912 Xc.M.2.Mar11.4_311819
CTGGGCCGTGTCTCAGTCCCAGTGTGGCCGATCACCCTCTCAGGTCGGCTACGCATCGTGGCCTTGGTGAGCCGTTACCTCACCAACTAGCTAATGCGCCGCGGGCCCATCTATAAGTGACAGCGTAAACCGTCTTTTAGCTTTTCTACATGTGTAGAAAAGAATTATCCGGTATTAGCTCCGGTTTCCCGAAGTTATCCCAGTCTTATAGGCAGGTTGCCCACGTGTTACTCACCCGTCCGCCGCT
>denovo4945 Xc.F.1.Dec10.1_53033
CGGGCCCGTGTCTCAGTGCCCGTGTGGCTGATCATGCTCTCACATCAGCTACTGATCGCAGGCTTGGTGGGCCATTACCCCGCCAACTACCTAATCAGCCGCACACCCATCAACAAGCGCCGTAGCTATAATATAAAAATGATGCCATCTTTATATGTTACGGGGTATTAATCCAAATTTCTCTGGGCTATTCCCCACTTGTAGGAAGGTTGTGTACGTGTTCCGCACCCGTTTGCCGGTCGCCGCC
>denovo4966 St.M.9.Mar11.9_29
CTGGGCCGTGTCTCAGTCCCAGTGTGGCTGATCATCCTCTCAGACCAGCTATGGATCGTCGCCTTGGTGAGCCGTTACCTCACCAACTAGCTAATCCAACGCGGGCTCATCCATCTCCGATAAATCTTTCTCCTAAAAGGACGTATACGGTATTAGCACAAATTTCTCTGTGTTATTCCGTAGAAATGGGTAGATTCCCACGCGTTACTCACCCGTTTGCCGCTCACTCTAAAAGAGTGCGCTCGAC
>denovo4993 Xc.F.1.Oct10.1_10571
CTGGGCCGTATCTCAGTCCCAATGTGACCGGTCACCCTCTCAGGCCGGCTACCCGTCAAAGCCTTGGTAAGCCACTACCTCACCAACAAGCTGATAGGCCGCGAGCCCATCCCCACCAGAAAAACCTTTCCACCCACCCCATGCGGAAGCAAGTGAATATCCAGTATTAGCAGCCGTTTCCGACCGTTATCCCAAAGAAGAGGGCAGGTTACTCACGTGTTACTCACCCGTTCGCCACTCATCAACC
>denovo4994 Xc.M.6.Dec10.4_897
CTGGGCCGTGTCTCAGTCCCAGTGTGGCTGGTCGTCCTCTCAGACCAACTACAGATCGTTGCCTTGGTAGGCTTTTACCCCACCAACTAGCTAATCTGATATCGGCCGCTCCAATAGCGCGAGGTCTTGCGATCCCCCGCTTTCACCCTCAGGTCGTATGCGGTATTAATCCGGCTTTCGCCGGGCTATCCCCCACTAATGGGCACGTTCCGATATATTACTCACCCGTTCGCCACTCGCCGCCAGG
>denovo5003 Xc.F.5.Dec10.4_212574
CTGGACCGTGTCTCAGTTCCGGTGTGGCTGGTCATCCTCTCAGACCAGCTAGAGATCGTCAGCTTGGTAGGCCTTTACCCCACCAACTACCTAATCCCCACTTGGGCTCAACTTATGGCGTGTGGTCCGAAGAGCCCACACTTTAATCCAAAGATGTTACGCGGTATTAGCTACAGTTTCCCGTAGTTACTCCCCCTCATAACGACAGACTTCCCAAGCTTTACTCACCCGTCCGCCACTCGTCAGA
>denovo5021 Xc.F.2.Dec10.5_137421
CTGGACCGTATCTCAGTCCCAGTGTGGCTGATCATCCTCTCAAACCAGCTACGGATCATCGACTTGGTAGGCCATTACCCCACCAACTATCTAATCCGACATAGACTCCTCCTTCAGCGGCCTTACGACCTTTCCTCTTTCGAGCTTATGAGGTATTACTCACAATTTCTCATGGATATCCCTCTCAAAGGGCAGATTTCTATGTATTACTCACCCGTTCGCCACTAAAACATCTACCGAAATAAAT
>denovo5036 Xb.M.9.Mar11.2_79052
CTGGCCCGTATCTCAGTGCCAGTGTGGGGGATCACCCTCTCAGGTCCCCTATTGATCATAGCCTTGGTGGGCCGTTACCCCGCCAACTAGCTAATCAATCGCATGCTCATCCACAGCCCCGTGGTTTAAATATAAAATGATGCCATCTCATATTCCTATGGGGTGTTAATCCTCCTTTCGGAGGGCTATACCCCGGCTGTGGGCAGATTGCATACGTGTTACGCACCCTTACGCCACTCTAGGTCAA
>denovo5043 Xb.M.8.Mar11.4_9449
CTGGACCGTGTCTCAGTTCCAGTGTGGCTGATCATCCTCTCAGACCAGCTACGGATCGTCGCCTTGGTGGGCCTTTACCCCGCCAACTAGCTAATCCGACATCGGCTCATTCAATCGCGCAAGGTCCGAAGATCCCCTGCTTTCACCCGTAGGTCGTATGCGGTATTAGCGTAAGTTTCCCTACGTTATCCCCCACGACAGAGTAGATTCCGATGTATTCCTCACCCGTCCGCCACTCGCCACCCAA
>denovo5049 Xn.U.6.Mar11.4_3779
CTGGGCCGTGTCTCAGTCCCAGTGTGGCTGATCATCCTCTCAGACCAGCTAAGGATCGTCGCCTTGGTGGGCCTTTACCCCACCAACTAGCTAATCCTACGCGGGCTCATCCTTGGGCGATAAATCTTTGGACTTACGTCATCATCCGGTATTAGCGTCAGTTTCCCGACGTTATTCCGAACCCAAGGGTAGATTCCCACGCGTTACGCACCCGTGCGCCACTAGATCCGAAGATCTCGTTCGACTT
>denovo5052 D.M.10.Mar11.1_1859
CTGGACCGTGTCTCAGTTCCAGTGTGGCTGGCCATCCTCTCAGACCAGCTAGAGATCGACGGCTTGGTGAGCCATTACCTCACCAACTACCTAATCTCACTTGGGTTCATCTATCGGCGTAAGGCTATCTCTAGTCCCTCACTTTGGTTTCTCAACTTTACGCGGTATTAGCTACAGTTTCCCGTAGTTATCCCCCTCCAATAGGCAGATCCCCAAGCTTTACTCACCCGTCCGCCACTCGTCAGCA
>denovo5065 Xc.F.6.Dec10.2_643140
CTGGACCGTATCTCAGTTCCAGTGTGGCTGATCATCCTCTCAGATCAGCTATAGATCACTGCCTTGGTAGGCCTATTACCCCACCAACTAGCTAATCTAATATAGGCTCATCTAATAGACAATAAATCCTTTCCCCGGTAGGGCTATACGGTATTAGTTGCCGTTTCCAACAATTGTTCCGTACTACTAGGTAGATTCCTATACATTACTCACCCGTTTGTCACTAAGTTATACCATAGCAAGCTAC
>denovo5071 Xc.M.3.Mar11.8_1610
TTGGGCCGTGTCTCAGTCCCAATGTGGCCGATCAGTCTCTCAACTCGGCTATGCATCATTGTCTTGGTAGGCCTTTACCCCACCAACTAACTAATGCACCGCGGATCCATCTCTAGGTGACGCCAAAGCGCCTTTTAACTTCGTATCATGCGACACTAAGTTTCATTCGGTATTAGCATCTGTTTCCAAATGTTATCCCCAGCCTTGAGGCAGGTTGTCCACGTGTTACTCACCCGTTCGCCACTCA
>denovo51 Xb.F.9.Oct10.8_775
CTGGGCCGTGTCTCAGTCCCAGTGTGGCCGATCACCCTCTCAGGTCGGCTATGTATCGTCGCCTTGGTGAGCCGTTACCTCACCAACTAGCTAATACAACGCAGGTCCATCTGGTAGTGATGCAATTGCATCTTTTAAACAGCTGTCATGCAACAACTGTTGTTATGCGGTATTAGCTATCGTTTCCAATAGTTATCCCCCGCTACCAGGCAGGTTACCTACGCGTTACTCACCCGTTCGCAACTCA
>denovo5110 Xc.F.2.Mar11.3_358483
CTGGACCGTATCTCAGTTCCAGTGTGGCTGATCATCCTCTCAGATCAGCTATAGATCACTGCCTTGGTAGGCCATTACCCCACCAACTAGCTAATCTAATATAGGCTCATCTAATAGCAATAAATACTTTCCCCCGTACGGGTCGGTATACGGTAGTTAGTTGTCCG
>denovo5137 Xn.U.6.Mar11.9_292679
TCTGGGCCGTGTCTCAGTCCCAGTGTGGCTGATCATCCTCTCAGACCAGCTATGGATCGTCGCCTTGGTGAGCCGTTACTCACCAACTAGCTAATCCAAACGCGGGCTCATCCATCTCCGATAAAATCTTTCTCCCTATAGGACGTATACGGTATTAGCTACAAATTTCTCTGTGTTATTCCGTAGAGATGGGTAGATTCCCACGCGTTACTCACCCGTTTGCCGCTCACTCTAAAAGAGTGCGCTC
>denovo515 Xb.F.10.Dec10.4_676098
CTGGCCCGTATCTCAGTGCCAGTGTGGGGGACCTTCCACTAAGAACCCCTACCCATCGTAGCCTTGGTGAGCCATTACCTCTCCAACTAGCTAATAGGACGCACGCTCATTTTTACACCGCCAGAGCTTTTATCTTGCTAACATGCGCTAATAAGATTATATGGGGTATTAATTCCGTTTCCGGAGGCTATGCCCCAGTGTAAAGTAGATTGCATGCGCATTACGCACCCGTCGCCGGTCGACCGGC
>denovo5168 Xc.M.6.Dec10.1_2958
CTGGACCGTGTCTCAGTTCCAGTGTGGCTGGTCATCCTCTCAGACCAGCTAGAGATCGTCAGCTTGGTAGGCCTTTACCCCACCAACTACCTAATCCCACTTGGGCTCAACTTATGGCGTGTGGTCCGAAGAGCCCACACTTTAATCCAAAGATGTTACGCGGTATTAGCTACAGTTTCCCGTAGTTATCCCCCTCCATAAGACAGATTCCCTAACGACTTTACTTCACCCGTCCGCCACTCGTCAG
>denovo5191 Xc.F.4.Mar11.6_357636
CTGGACCGTATCTCAGTTCCAGTGTGGCTGGTCATCCTCTCAGATCAGCTATAGATCACTGCCTTGGTAGGCCATTACCCCACCAACTAGCTAATCTAATATAGGCTCATCTAATAGCAATAAATACTTTCCCCCGTACGGGCGGTATACGGTATTAGTTGCCGTTCCTAACAATTAGTTCCGTACTACTAGTAGATTCCTATACATTACTCACCCGTTCGTCCACTAAGTTATACCATAGCAAGAC
>denovo5202 C.M.9.Mar11.1_545250
TTGGGGCCGTGTCTCAGTCCCAATGTGGCCGTTCATCCTCTCAGATCGGCTACGCATCGTTACCTTGGTAAGCCATTACCTTACCAACTGGTTAATGCGCCGCATCCCCATCAATTAGCGAAGCAAATGCTCCTTTCATTATTTACTCATTGCAAATAAATAACATATGCGGTATTAGCTGTCGTTTCCAACAGTTATTCCCCATAAATGGTAGGTTAGATACGTGTTACTCACCCGTTCGCCAACT
>denovo523 C.F.6.Dec10.1_8675
CTGGGCCGTGTCTCAGTCCCAGTGTGGCGGATCATCCTCTCAGACCCGCTACAGATCGTCGCCTTGGTAGGCCTTTACCCCACCAACTAGCTAATCCGACTTAGGCTCATCTATTAGCGCAAGGTCCGAAGATCCCCTGCTTTCTCCCGTAGGACGTATGCGGTATTAGCATTCCTTTCGGAATGTTGTCCCCCACTAATAGGCAGATTCCTAAGCATTACTCACCCGTCCGCCGCTAAGATAAGGT
>denovo5243 Xb.F.9.Mar11.2_17174
CTGGACCGTGTCTCAGTTCCAGTGTGGCTGGTCGTCCTCTCAGACCAGCTACTGATCGAAGCCTTGGTAGGCCATTACCCCACCAACTAGCTAATCAGATATCGGCCGCTCTTATAACGTAAGGTCCGAAGATCCCCTACTTTCCCCCTCAGGGCGTATGCGGTATTAGCTAATCTTTCGACTAGTTATCCCCCATTACAAGGCACGTTCCGATATATTACTCACCCGTTCGCCACTAATCCCCCTA
>denovo5309 Xc.M.2.Mar11.7_3690
CTGGACCGTATCTCAGTTCCAGTGTGGCGTGATCATCCTCTCAGATCAGCTATAGATCATTGCCTTGGTAGGCCATTACCCCACCAACTAACTAATCTTAATATAGGCTCATTCTAATAGCAATAAATCTTTCCCCCGTAGGGCGTATACGGTATTAGTTGCCGTTTCCAGTCAATTGTCCCGTACTACCTAGGTAGAATTCCTATACATTACTCACCCGTCTGCCACTAACGTTATACTATAGCAA
>denovo5312 Xc.F.4.Mar11.3_58183
CTGGGCCGTGTCTCAGTCCCAGTGTGGCCGATCACCCTCTCAGGTCGGCTACCCGTCACCGCCTTGGTAGGCCATTACCCCACCAACAAGCTGATAGGCCGCGGGCCCATCCCGTACCAAAAATCTTTCCACCAATCCCCATGCGAGGAAAAGTCATATCCGGTATTAGACCCAAACAAGGGCTTATCCCAGAGTACGGGGCAGATCACCCACGTGTTACTCACCCGTTCGCCACTAATCCACGGCG
>denovo5378 Xc.F.2.Oct10.1_22434
TTGGGCCGTGTCTCAGTCCCAATGTGGCTGATCATCCTCTCAGACCAGCTATGGATCGTCGCCTTGGTAGGCCTTTACCCCACCAACTAGCTAATCCAACGCGGGCCAATCCTTCCCCGATAAATCTTTCCCCCGTAGGGCGTATGCGGTATTAATTCCAGTTTCCCGGAGCTATTCCGCAGGAAAGGGTATGTTCCCACGCGTTACTCACCCGTCTGCCACTCCCCTTGCGGGGCGTTCGACTTGC
>denovo5427 Xc.F.3.Mar11.3_6580
CCGGGCCGTGTCTCAGTCCCAGTGTGGCTGATCATCCGAAAAGACCAGCTAAGCATCATTGGCTTGGTCAGCCTTTACCTGACCAACTACCTAATACTACGCAGGCTCATCAAACAGCGCTTTTTAGCTTTCTTCAGGATTTGGGCCCGAACTGTTCGGCAGATTCCCACGCGTTACGCACCCGTTCGCCACTTTGTTCTCAACTGTTCCCACCTCCTGGGCGAGACAAGCTACCTTTAGCTAGGAG
>denovo5428 Xn.U.5.Mar11.6_165957
CTGGGCCGTGTCTCAGTCCCAGTGTGGCTGATCGTCCTCTCAGACCAGCTATAGATCGCAGGCTTGGTAGGCCTTTACCCCACCAACTACCTAATCTAACATCGGCCACTCTACCAGCGCAAGGCCTTGCGGTCCCCTGCTTTCACCCTAAGGCATATGCGGTATTAATCCGGCTTTCGCCGGGCTATCCCCCACTAATAGGTATGTTCCGATGCATTACTCACCCGTTCGCCACTCGCCAATCAAA
>denovo5452 Xc.F.6.Dec10.2_70598
CTGGACCGTGTCTCAGTTCCAGTGTGGCCGATCACCCTCTCAGGTCGGCTACGTATCGTTGCCTTGGTAAGCCATTACCCCACCAACTAGCTAATACGGCGCGGGTCCATCTATAAGTGATAGCAAAACCATCTTTCACTTTAGAACCATGCGGTTCTAAATATTATCCGGCATTAGCCCCGGTTTCCCGGAGTTATTCCAGTCTTATAGGTAGGTTACCCACGTGTTACTCACCCGTCCGCCGCTA
>denovo5494 Xb.M.8.Oct10.7_44643
ATGGGCCGTGTCTCAGTCCCATTGTGGCCGATCAGTCTCTCAACTCGGCTATGCATCATCGTCTTGGTGAGCCATTACCTCACCAACTAACTAATGCACCGCGGGACCATCTCTTAGTGATAGCAGAACCATCTTTTAAGTAGCAACCATGCGGTTGCTATTGTTATACGGTATTAGCATCTGTTTCCAAATGTTATCCCCTGCTAAGAGGTAGGTTTCCCACGTGTTACTCACCCGTTCGCCACTC
>denovo55 Xn.U.6.Mar11.3_5475
CTGGACCGTGTCTCAGTTCCAGTGTGGCTGGTCATCCTCTCAGACCAGCTAGAGATCGTCAGCTTGGTAGGCCTTTACCCCACCAACTACCTAATCCCACTTGGGCTCACCTTATGGCAGGTGGTCCGAAGAGCCCACCCTTTTATCCTCAGATTTTATGCGGTATTAGCTACAGTTTCCCGTAGTTATCCCCCTCCATAAGACAGATTCCCTAACGACTTTACTTCACCCGTCCCGCCACTCGTCA
>denovo5547 St.F.9.Mar11.4_8113
CTGGACCGTATCTCAGTTCCAGTGTGGCTGATCATCCTCTCAGATCAGCTATAGATCATTGCCTTGGTAGGCTATTACTCCACCAACTAGCTAATCTAATATAGGCTCATCTAATAGCAATAAATTTTTCCCCCGTAGGGCGTATACGGTATTAGTTGCCGTTTCCAACAATTATTCCGTACTACTAGGTAGATTCCTATACATTACTCACCCGTCTGCCACTAAGTTAAATCGTAGCAAGCTACAA
>denovo5555 Xc.M.2.Mar11.10_1836
CTGGACCGTGTCTCAGTTCCAGTGTGGCTGATCATCCTCTCAGACCAGCTACCCGTCTTCGCCTTGGTAGGCCATTACCCTACCAACTAGCTGATGGGCCGCGGGCTCATCCCCAAGTGACAGCTTATATATAGAGGCCGTCTTTTACCTCAACCCCTTTCGAGGTCGTGGTCTTATGCTGTATTAGCACTCCTTTCGGAATGTTATCCACCGCTCAAGGGAAGATTACCCACGTGTTACTCACCCG
>denovo5568 C.M.9.Mar11.6_1158
CTGGACCGTGTCTCAGTTCCAGTGTGGCCGATCACCCTCTCAGGTCGGCTACGCATCGTTGCCTTGGTAAGCCGTTACCTTACCAACTAGCTAATGCGGCGCGGATCCATCTATAAGTGACAGCAAAACCGTCTTTCACTATTGAACCATGCGGTTCAATATATTATCCGGTATTAGCTCCGGTTTCCCGAAGTTATCCCAGTCTTATAGGTAGGTTATCCACGTGTTACTCACCCGTCCGCCGCTA
>denovo5571 Xb.M.9.Dec10.2_49730
CTGGGCCGTGTCTCAGTCCCAGTGTGGCCGGTCACCCTCTCAGGCCGGCTACCCGTCGTCGCCTTGGTAGGCCACTACCCCACCAACAAGCTGATAGGCCGCGGGCCCATCCCCAGCCGATAAATCTTTCCACCACCAGACCATGCGGTCAGCAGTCATATCCAGTATTAGCCCCAATTTCTTGGAGTTATCCCAGAGCTGAGGGCAGGTTGCCCACGTGTTACTCACCCGTTCGCCACTGATCCCC
>denovo5578 Xc.M.4.Mar11.7_3425
CTGGACCGTGTCTCAGTTCCAGTGTGGCTGGTCATCCTCTCAGACCAGCTAGGGATCGTCGCCTAGGTGAGCCATTACCCCACCTACTAGCTAATCCCATCTGGGCACATCCGATGGTGTGAGGCCCGAAGGTCCCCCACTTTGGTCCGAAGACGTTATGCGGTATTAGCTACCGTTTCCAGTAGTTATCCCCCTCCATCGGGCAGTTTCCCAGACATTACTCACCCGTCCGCCACTCGTCACCCAA
>denovo5605 Xc.M.1.Dec10.1_502616
CTGGACCGTGTCTCCAGTTCCAGTGTGGCTGGTCATCCTCTCAGACCAGCTAGAGATCGTCAGCTTGGTAGGCCTTTACCCCACCAACTACCTAATCCCACTTGGGCTCAACTTATGGCGTGTGGTCCGAAAGAGTCCCACAACTTTAATCCAAAGATGTTACGCGGTATTAGCTACAGTTTCCCGTAGTTAT
>denovo5619 Xc.M.1.Mar11.4_309
CTGGGCCGTGTCTCAGTCCCAGTGTGGCTGATCATCCTCTCAGACCAGCTACTGATCGTCGCCTTGGTAGGCCGTTACCCCACCAACTAGCTAATCAGACGCGGGCCGATCCTTCGGCAGTAAACCTTTCCCCAAAAGGGCGTATCCGGTATTAGCGCAAGTTTCCCTGCGTTATTCCGAACCAAAGGGTACGTTCCCACGTGTTACTCACCCGTCTGCCACTCCCGTCCGAAGACGAGCGTTCGAC
>denovo5668 D.F.10.Mar11.1_569587
CTGGACCGTGTCTCAGTTCCAGTGTGGCTGATCATCCTCTCAGATCAGCTATAGATCACTACCTTGGTAGGCCATTACCCCACCAACTAGCTAATCTAATATAGGCTCATCTAATAGCAATAAATCTTTCCCCCGTAGGGCGTATACGGTATTAGTTGCCGTTTCCAGCAATTGTCCCGTACTACTAGGTAGATTCCTATACATTACTCACCCGTCTGCCACTAAGTTATACCATAAGCAAGCTTAC
>denovo5676 Xb.F.7.Mar11.3_240317
CTGGCCCGTATCTCAGTGCCAGTGTGGGGGGACCTTCCACTAAGAACCCCTACCCATCGTAGCCTTGGTGAGCCATTACCTCTCCAACTAGCTAATAGGACGCACGCTCATTTTACACCGCCAGAGCTTTTATCTTGCTAACATGCGCTAATAAGATTATAGTGGGGTATTAATTCCCGTTCCGGAGGCTATCGCCCAGTAGTAAAGTANATTGCATGCGCACTTACGCCACCCGTCCGCCGGTCGC
>denovo5696 Xb.M.9.Dec10.12_25837
CTGGGCCGTGTCTCAGTCCCAGTGTGGCTGATCATCCTCTCAGACCAGCTATGGATCGTCGCCTTGGTAGGCCTTTACCCCACCAACTAGCTAATCCAACGCGGGCTCATCCTCAGGCGATAAATCTTTGGTCTTATCGACATCATCCGGTATTAGCAGTCGTTTCCAACTGTTATTCCGAACCCAAGGGCAGATTCCCACGCGTTACGCACCCGTGCGCCACTAGACCCCGAAGAGTCTCGTTCGA
>denovo5762 Xc.M.6.Mar11.4_13401
CTGGGCCGTGTCTCAGTCCCAGTGTGGCCGGTCACCCTCTCAGGTCGGCTACGCATCATCGTCTTGGTAAGCCGTTACCTTACCAACTAACTAATGCGCCATAAGCCCATCTCGTTGTGATGTATCCCATCTTTAATTAATCTAAGATGTCTTAGATTAACGTATCCGGTATTAGCAGAAGTTTCCCTCTGTTATCCCAGGCATCGAGGCAGGTTGCTTATGTATTACTCACCCGTTCGCCACTAAG
>denovo578 Xc.M.2.Mar11.6_1325
CTGGGCCGTGTCTCAGTCCCAGTGTGGCCGATCACCCTCTCAGGTCGGCTACGCATCGTCGCCTTGGTGAGCCGTTACCTCACCAACTAGCTAATGCGCCGCGGGCCCATCTGTAAGTGATAGCCGAAGCCATCTTTCAACCAAGGACCATGAGGTCCTCGGTGTTATCCGGTATTAGCTCCGGTTTCCCGAAGTTATCCCAGTCTTACAGGCAGGTTGCCCACGTGTTACTCACCCGTCCGCCGCT
>denovo5963 Xc.F.4.Dec10.4_89512
CTGGACCGTATCTCAGTTCCAGTGTGGCTGATCATCCTCTCAGATCAGCTATAGATCACTGCCTTGGTACGGCCATTACCCACCAACTAGCTAATCTAATATAGGCTCATCTAATAGCAACTAAATCTTTCCCCCGTAGGGCGTATACGGTATTAGTTGCCGTTTCCAACAATTGTTCCGTACTACTACGGTAGATTCCTATACATTACTCACCCGTTTGCCACTAACGTTATACCATAGCAAGCTA
>denovo5978 Xb.M.9.Dec10.6_128754
CTGGGCCGTGTCTCAGTCCCAGTGTGGCCGGTCACCCTCTCAGGCCGGCTACCCGTCGTCGCCTTGGTAGGCCATTACCCCACCAACAAGCTGATAGGCCGTGAGCCCATCCAAAACCAGTAAAACCCTTTCCACACACCACCATGCAGTGGCATGTCGTATCCAGTATTAGACCCAGTTTCCCAGGCTTATCCCAGAGTCAAGGGCAGGTTACTCACGTATTACTCACCCGTTCGCCACTCATCCA
>denovo5980 Xb.F.8.Oct10.8_331611
CTGGACCGTATCTCAGTTCCAGTGTGGCTGATCATCCTCTCAGATCAGCTATAGATCACTGCCTTGGTAGGCCATTACCCCACCAACTAGCTAATCTAATATAGGCTCATCTAATAGCAATAAATCTTTCCCCCGTAGGGCGTATACGGTATTAGTTGCCGTTTCCAACAATTGTTCCGTACTACTAGGTAGATTCCTATACATTACTCACCCGTCTACCACTAAGTTACTAACCTATAGCAAGCTA
>denovo5982 Xc.F.4.Oct10.5_664240
CTGGACCGTATCTCAGTTCCAGTGTGGGCTGATCATCCTCTCAGATCAGCTATAGATCACTGCCTTGGTAGGCCATTACCCCACCAACTAGCTAATCTAATATAGGCTCATCTAATAGACAAATAAACTCTTTCCCCCGTAGGGACGTATACGGTATTAGTTGCCGTTT
>denovo5992 Xb.M.9.Mar11.5_26491
CTGGACCGTGTCTCAGTTCCAGTGTGGCGGATCATCCTCTCAGACCCGCTACAGATCGTCGCCTTGGTAGGCCTTTACCCCACCAACTAGCTAATCTGATATCGGCCGCTCAATCAGCGCAAGGTCTTGCGATCCCCTGCTTTCCTGCTCACAGAATATGCGGTATTAGCGTAACTTTCGCTACGTTATCCCCCACTGAAAGGTACGTTCCGATACTTTACTCACCCGTTCGCCACTCGCCGGCGGA
>denovo6003 Xb.M.9.Dec10.1_1724
TTGGGCCGTGTCTCAGTCCCAATGTGGCCGTTCATCCTCTCAGACCGGCTACTGATCATTGCCTTGGTGGGCCGTTACCCCTCCAACTAGCTAATCAGACGCAATCCCCTCCTTCAGCGATAGCTTATACATAGAGGCCACCTTTCATTCACAAACGATGCCGTCTATGAATCGTACGCGGTATTAGCAACGGTTTCCCGTTGTTATCCCCCTCTGAAGGGCAGGTTGATTACGCGTTACTCACCCG
>denovo6010 Xb.M.9.Mar11.2_201520
CTGGTCCGTGTCTCAGTACCAGTGTGGGGGTCATCCTCTCAGATCCCCTAGTCATCGTCGCCTTGGTGGGCCGTTACCCCGCCAACTAGCTAATGACACGCATGCCCATCTTATTCCTATAAATATTTGATCATTACTCAATGCTGAGCTGTGATTTTATGCGGTGTTAATCCGAATTTCTTCGGGCTATCCCCCTGAATAAGGTAGGTTGCATACGCGTTACGCACCCGTGCGCCACTTTTTCGTT
>denovo6028 Xb.F.8.Dec10.3_223671
CTGGCCCGTATCTCAGTGCCAGTGTGGGGGACCTTCCACTAAGAACCCCTACCCATCGTAGCCTTGGTGAGCCATTACCTCTCCAACTAGCTAATAGGACGCACGCTCATTTTACACCGCCAGAGCTTTTATCTTGCTAACATGCGCTAATAAGATTATATGGGGTATTAATTCCCGTTTCCGGAGGCTACTGCCCCAGTGTAAAGTAGACTTGCTATGCGCATTACGCACCCGTCCGCCGGTACGC
>denovo6041 Xb.M.9.Mar11.2_88758
CTGGGCCGTGTCTCAGTCCCAGTGTGGCTGGTCGTCCTCTCAGACCAGCTACAGATCGAAGGCTTGGTGAGCCTTTACCTCACCAACTACCTAATCTGCCATCGGCCGCTCCATTCGCGCAAGGTCTTGCGATCCCCTGCTTTCATCCGTAGATCGTATGCGGTATTAGCACAGCTTTCGCTGCGTTATCCCCCACGATTGGGCACGTTCCGATGTATTACTCACCCGTTCGCCACTCGCCGCCAGG
>denovo6068 Xc.F.4.Dec10.5_25949
CTGGGCCGTGTCTCAGTCCCAGTGTGGCTGATCATCCTCTCAGACCAGCTATGGATCGTCGCCTTGGTGAGCCGTTACCTCACCAACTAGCTAATCCAACGCGGGCTCATCCATCTCCGATAAATCTTTCTCCCTAAAGGGACGTATACGGTATTAGCACAAATTTCTCTGTGTTATTCCCGTAGAGAGGGGTAGATTCCCACGCGTTACTCACCCGTTTGCCGCTCGCTCTAAAAGAGACGCGCTC
>denovo6093 Xb.M.9.Mar11.3_326724
CTGGGCCCGTATCTCAGTGCCAGTGTGGGGGGACCTTCCACTAAGAACCCCTACCCATCGTAGCCTTGGTGAGCCATTACCTCTCCAACTAGCTAATAGGACGCACGCTCATTTTACACCGCCAGAGCTTTTATCTTGCTAACATGCGACTAATAAGATTATATGGGGTATTAATTCCCGTTTCCGGAGGCTATGCCCCAGTGTAAAGTAGATTGCATGCGCATTACGCACCCGTCGCCGGTACGCC
>denovo6123 Xb.F.7.Mar11.3_322719
CTGGACCGTCTCTCAGTTCCAGTGTGGCTGGTCATCCTCTCAGACCAGCTAGAGATCGTCGGCTTGGTAAGCCCTTACCTTACCAACTACCTAATCTCACTTGGGTTCATCTATAAGCATGTGGCATCTCTGTCCCACTACCTTTGGTATCCCTACTTTACGCGGTATTAGCTACAGTTTCCCGTAGTTACTCCCCCTCTTATAGCCAGACTCCCCAAGT
>denovo6156 Xc.F.3.Oct10.7_47278
CTGGGCCGTGTCTCAGTCCCAGTGTGGCTGGTCGTCCTCTCAGACCAGCTACAGATCGTCGCCTTGGTAGGCCTTTACCCCACCAACTAGCTAATCTGCCATCGGCCGCCCCTGTAGCGGGAGGTCCTAAGATCCCCCCTTTCCTCCGTAGAGCGTATGCGGTATTAATCCGGCTTTCGCCGGGCTATCCCCCACTACAGGACACGTTCCGATGTATTACTCACCCGTTCGCCACTCGCCACCAGGG
>denovo6168 St.F.9.Mar11.1_6594
CTGGTCCGTGTCTCAGTACCAGTGTGGGGGATCTCCCTCTCAGGACCCCTACCCATCGTCGCCTTGGTATGCCGTTACCATACCAACTAGCTAATGGGACGCATGCTCATCTTTTACCGATAAATCTTTAATTATTAAATAAGGTTATCTTATAATCACATAAGGTATTAATCCAAATTTCTCTGGGCTATCCCTTAGTAAAAGGTAGATTGCATACGCGTTACTCACCCGTGCGCCGGTCTCTATC
>denovo6186 Xc.M.4.Oct10.4_14228
CTGGGCCGTGTCTCAGTCCCAGTGTGGCTGATCGTCCTCTCAGACCAGCTACAGATCGTCGGCTTGGTAAGCTTTTATCCCACCAACTACCTAATCTGCCATCGGCCGCTCTAGTAGCACAAGGTCTTGCGATCCCCTGCTTTCATCCGTAGATCTCATGCGGTATTAGCCACTCTTTCGAGTAGTTATCCCCCACTACTAGGCACGTTCCGATGTATTACTCACCCGTTCGCCACTCGTCAGCATC
>denovo6193 Xc.F.4.Dec10.1_574156
CTGGACCGTATCTCAGTTCCAGTGTGGCTGATCATCCTCTCAGATCAGCTATAGATCACTGCCTTGGTAGGCCATTACCCCACCAACTAGCTAATCTAATATAGGCTCATCTAATAGCAAATAAATTCCTTTCCCCCGGTAGGGCGTATACGGTATTAGTTCGTCCGTTTCCAACAATTGTTCCGTACTACTAGGTAGATTCCTATACATTACTCACCCGTTTGCCACTAAGTTATACCATAGCAAG
>denovo6195 Xc.M.2.Mar11.6_5289
TTGGGCCGTGTCTCAGTCCCAATGTGGCTGATCATCCTCTCAGACCAGCTACTGATCGTCGCCTTGGTAGGCCATTACCCTACCAACTAGCTAATCAGACGCGGGCCGATCTCTCGGCGATAAATCTTTCCCCGTAAGGGCTTATCCGGTATTAGCACAAGTTTCCCTGTGTTGTTCCGAACCAAGAGGTACGTTCCCACGTGTTACTCACCCGTCTGCCACTGACGTATTGCTACGCCCGTTCGAC
>denovo6206 Xb.F.9.Oct10.2_605
CTGGACCGTGTTTCAGTTCCAGTGTGCCTGATCATCCTCTCAGACCAGGTACCCATCATCGTCTTGGTAAGCTGTTACCTCACCAACTAACTAATGGGACGCAGACTCATCCATCGGCGATAGCTTGCGCCATCTTTCCTCGCAAGAGCTTCACGCTCCCGAGAGCTTACTCGGCATTAGCCCGTCTTTCGACAGGTTATTCCAATCCAAAGGGTAGATTATCCACGTGTTACTCACCCGTGCGCCG
>denovo6319 Xc.F.5.Mar11.10_9800
CTGGGCCGTGTCTCAGTCCCAGTGTGGCCGATCACCCTCTCAGGTCGGCTACCCGTCGTCGCCTTGGTAGGCCATTACCCCACCAACAAGCTGATAGGCCGCGGGCCCATCCCCAACCGCAAAAGCTTTCCACCAATCCCCATGCGAGGAAAAATGAATATTCGGTATTAGACCCAGTTTCCCAGGCTTATCCCAAAGTCAGGGGCAGATCACCCACGTGTTACTCACCCGTTCGCCACTCGAGTAC
>denovo6378 Xc.M.2.Mar11.8_56071
CTGGGCCGTGTCTCAGTCCCAGTGTGGCCGGTCACCCTCTCAGGCCGGCTACCCGTCGTCGCCTTGGTGAGCCATTACCTCACCAACAAGCTGATAGGCCGCGAGTCCATCCCCAACCAAAAATCTTTCCACCACCAGACCATGCGGCCAGTGATCATATCCAGTATTAGACGTCGTTTCCAACGCTTATCCCAGAGTCAGGGGCAGGTTACTCACGTGTTACTCACCCGTTCGCCACTAATCCACC
>denovo6384 Xb.F.9.Mar11.3_268749
CTGGACCGTATCTCAGTTCCAGTGTGGCTGATCATCCTCTCAGATCAGCTATAGATCACTGCCTTTGGTAGGCCATTACCCCACCAACTAGCTAATCTAATATAGGCTCATCTAATAGCAATAAATCTTTACCCCCGTAGGGCGTATACGGTATTAGTTGCCGTTTCCAACAATTGTTCCCGTACTACTAGGTAGATTCCTATACATTACTCACCCGTCTGCCACTAAGTATACCAATAGCAAGTCT
>denovo6397 Xc.F.3.Oct10.7_86055
CTGGGCCGTGTCTCAGTCCCAGTGTGGCCGGTCACCCTCTCAGGCCGGCTACCCGTCGTCGCCTTGGTAGGCCATTACCCCACCAACAAGCTGATAGGCCGTGAGCCCATCCACAACCAGTACAAACCCTTTCCACCCCCCACCATGCGACAGGAGGTCATATCCAGTATTAGACCCAGTTTCCCAGGCTTATCCCAGAGTCAAGGGCAGGTTACTCACGTATTACTCACCCGTTCGCCACTCATCC
>denovo6411 Xb.F.9.Oct10.8_320138
CTGGGCCGTGTCTCAGTCCCAGTGTGGCTGGTCGTCCTCTCAGACCAGCTACAGATCGTTGGCTTGGTGGGCCTTTACCCCACCAACTACCTAATCTGATATCGGCCGCTCCAATCGCGCGAGGTCTTGCGATCCCCCGCTTTCACCCTCAGGTCGTATGCGGTATTAGCTGCTCTTTCGAGCAGTTACTCCCCCAGACTGGGCACGTTCCGATATATTACTCACCCGTTCGCCACTCGTCAGCTTA
>denovo6419 Xn.U.5.Mar11.5_18536
CTGGGCCGTGTCTCAGTCCCAGTGTGGCTGATCATCCTCTCAGACCAGCTATGGATCGTCGCCTTGGTGGAGCCGTTACCTCACCAACTAGCTAATCCAACGGCGGGCTCATCCATCTCCGAATAAATCTTTCTCCTATAGGACGTATACGGTATTAGCAACTAAATTTCTCTGTGTTATTCCGTAGAGATGGGTAGACTTCCCACGCGTTACTCTACCCGTTTGCCGCTCACTACTAAAAGAGTGC
>denovo6428 Xn.U.6.Mar11.3_340329
CTGGACCGTGTCTCCGTTCCAGTGTGGCTGGTCATCCTCTCAGACCAGCTAGAGATCGTCAGCTTGGTAGCCTTTACCCCACCAACTACCTAATCCCACTTGGGCTCACCTTATGGCAGGTGGTCCGAAGAGCCCTACCCTTTTATCCCTCAGTATTTTATGCGGTATTAGCTACAGTTTCCCGTAGTTACTCCCCCT
>denovo6433 Xb.M.8.Mar11.5_26531
CTGGGCCGTGTCTCAGTCCCAGTGTGGCCGGTCACCCTCTCAGGCCGGCTACCCGTCGTAGGCTTGGTGAGCCGTTACCTCACCAACTACCTGATAGGCCGCGAGTCCATCCTTGACCGAAGTTCTTTCCACGCACAGGAGATGCCTCCGTGCGTCATATCCGGTATTAGCTTCCGTTTCCGGAGGTTATCCCAGAGTCAAGGGCAGGTTACTCACGTGTTACTCACCCGTTCGCCACTAATTCCCT
>denovo6471 Xc.M.2.Mar11.6_14123
CTGGGCCGTGTCTCAGTCCCAGTGTGGCTGGTCGTCCTCTCAGACCAGCTACAGATCGTCGGCTTGGTAAGCTTTTATCCCACCAACTACCTAATCTGCCATCGGCCGCTCCAATCGCGCGAGGCCCGAAGGTCCCCCGCTTTCATCCTCAGATCGTATGCGGTATTAGCTACTCTTTCGAGTAGTTATCCCCCACGACTGGGCACGTTCCGATGTATTACTCACCCGTTCGCCACTCGTCAGCGTC
>denovo6481 Xc.M.6.Dec10.4_53812
CGGGGCCGTGTCTCAGTCCCCGTGTGGCTGATCATCCTCTCAAACCAGCTACCGATCATCGCCTTGGTGAGCCGTTACCCCACCAACAAGCTAATCGGACGCAGGTCCCTCCAATGGCGGTCCGAAGACCTTTCCTCATCATCCCCACAAGGACCATGAGCTCATGCGGAATTACCCTCCGTTTCCGAAGGCTACCCCCCACCACTGGGCAGGTTCCCCACGCGTTCCTCACCCGTCCGCCACGTGA
>denovo6538 Xc.F.4.Mar11.4_13976
TTGGGCCGTGTCTCAGTCCCAATGTGGCCGATCACCCTCTCAGGTCGGCTATGCATCATCGTCTTGGTAGGCCGTTACCCCACCAACTAACTAATGCACCGCAAGGTCATCTATAAGTGACAGCAGAGCCGTCTTTCAATCTTCTTCCATGCGGAAGAAGATATTATGCGGTATTAGCACCCGTTTCCGAATGTTATCCCCCGCTTATAGGTAGATTCCTTACGTGTTACTCACCCGTTCGCCGCTA
>denovo6561 Xc.M.6.Mar11.5_34773
TTGGGCCGTGTCTCAGTCCCAATGTGGCTGGCCATCCTCTCAGACCAGCTACTGATCGTCGCCTTGGTGAGCCGTTACCTCAACCAACTAGCTAATCAGACGCGGGCCGCTCTAAAGGCGATAAATCTTTCCCCCGAAGGGCACATTCGGCATTACCACCCGTTTCCAGGAGCTATTCCGAACCTAAAGGCACGTTCCCACGTGTTACTCACCCGTCCGCCACTAACCCCGAAAGGTCCGTTCGACT
>denovo6573 Xc.M.2.Dec10.7_1262
CTGGGCCGTGTCTCAGTCCCAGTGTGGCTGGTCGTCCTCTCAGACCAGCTACTGATCGTCGCCTTGGTAGGCCTTTACCCCACCAACTAGCTAATCAGCCATCGGCCAACCCTATAGCGCGAGGCCCGAAGGTCCCCCGCTTTCATCCGTAGATCGTATGCGGTATTAATCCGGCTTTCGCCGGGCTATCCCCCACTACAGGACATGTTCCGATGTATTACTCACCCGTTCGCCACTCGCCACCAGG
>denovo6593 Xc.F.4.Oct10.1_335050
CTGGGCCGTATCTCAGTTCCAGTGTGGCTGATCATCCTCTCAGATCAGCTATAGATCACTGCCTTGGTAGGCCATTACCCCACCAACTAGCTAATCTAATATAGGCTCAATCTAATAGCAATAAACTCTTTCCCCCGTAGGGCGTATACGGTATTAGTTGCCGTTTCCAACTAATTCGTTCCGTACTACTAGGTAGATTCCTATACC
>denovo6605 Xc.M.4.Mar11.2_35132
CTGGGCCGTGTCTCAGTCCCAGTGTGGCCGATCACCCTCTCAGGTCGGCTACGCATCGTCGCCTTGGTGAGCCATTACCTCACCAACTAGCTAATGCGACGCGGGTCCATCTGTAAGTGACAGCCGAAACCGTCTTTCCATCAAGCATCATGCGATGCTCGAAACTATCCGGTATTAGCTTCGGTTTCCCGAAGTTATCCCAGTCTTACAGGCAGGTTACCCACGTGTTACTCACCCGTCCGCCGCT
>denovo6619 Xb.F.9.Oct10.8_39603
TTGGACCGTGTCTCAGTTCCAATGTGGCCGTTCACCCTCTCAGGTCGGCTACTGATCGTTGCCTTGGTGGGCTTTTATCTCACCAACTAGCTAATCAGACGCGGGCTCATCTTTGTCCACTATCGTTTTGATATTATTAGGATGCCCTATTAATATTTTATACGGTTTTAGCTATTCTTTCGAATAGTTATTCCTTTGACAAAGGCAGATTACCCACGCGTTACGCACCCGTCCGCCACTAACTTCT
>denovo6625 Xc.M.3.Mar11.5_85326
CTGGGCCGTGTCTCAGTCCCAGTGTGGCCGATCACCCTCTCAGGTCGGCTATGTATCGTTGCCTTGGTGAGCCGTTACCTCACCAACTAGCTAATACAACGCAGGTCCATCTGGTAGTGGTGCAGTTGCACCTTTTAAGCAGTCATCATGCGATATCTACTGTTATGCGGTATTAGCTATCGTTTCCAATAGTTATCCCCCGCTACCAGGCAGGTTACCTACGCGTTACTCACCCGTTCGCAACTCA
>denovo666 Xn.U.5.Mar11.2_270082
CTGGGCCGTGTCTCAGTCCCAGTGTGGCTGATCATCCTCTCAGACCAGCTATGGATCGTCGCCTTGGTGAGCCGTTACCTCACCAACTAGCTAATCCAACGCGGGCTCATCCATCTCCGATAAATCTTTCTCCAAATAGGACGTATACGGTATTAGCACAAATTTCTCTGTGTTATTCCGTAGAGAGTGGGTAGTACTTCCCACGTCGTTACTCCTACCCGTTTGCCGCTCGCTACTAAAAGAGCGC
>denovo6664 Xb.M.9.Mar11.7_442471
CTGGCCCGTATCTCAGTGCCAGTGTGGGGGACCTTCCACTAAGAACCCCTACCCATCGTAGCCTTGGTGAGCCATTACCTCTCCAACTAGGCTAATAGGACCGCACGCTCATTTTACACCGCCAGAGCTTTTATCTTGCTAACATGCGTCCTAATAAGATTATATGGGGTATTAATTCCCGTTTCCGGAGCTATCGCCCCAGTGTAAAGTAGATTGCATGCGCATTACGCACCCGTCCGCCGGTCGC
>denovo6671 Xc.M.3.Oct10.2_316534
CTGGGCCGTGTCTCAGTCCCAGTGTGGCTGATCGTCCTCTCAGACCAGCTATAGATCGCAGGCTTGGTAGGCCTTTACCCCACCAACTACCTAATCTAACATCGGCCACTCTACTAGCGCAAGGCCTTGCGGTCCCCTGCTTTCTCCCTCAGGTATATGCGGTATTAATCCGGTCTTTCGAAAAACCGGGCTACTCCCCCTCTAGTAGGTATGTTCCGATGCTATTACTCCTACCCGTTTCGCCCAC
>denovo6673 Xc.F.1.Mar11.2_661576
CTGGGCCGTATCTCAGTCCCAATGTGGCCGGTCACCCTCTCAGGCCGGCTACCCGTCAAAGCCTTGGTGAGCCACTACCCCACCAACAAGCTGATAAGCCGCGAGTCCATCCCCAACCGCCGAAACTTTCCAACCCCCACCATGCAGCAGGAGCTCCTATCCGGTATTAGCCCCCAGTTTCCCTGAAGTTATCCCAAAGTCAAGGGTAGGTTACTCACGTGTTACTCACCCGTTCGCCACTCGAGTA
>denovo6695 D.M.10.Mar11.2_47453
CTGGGCCGTGTCTCAGTCCCAGTGTGGCTGATCATCCTCTCAGACCAGCTATGGATCGTCGCCTTGGTGAGCCGTTACCTCACCAACTAGCTAATCTTGCATGGGCTCATCTTGTAGCGATAAATCTTTCACCTCTCGGCAATATACGGTATTAGCTCTTGTTTCCAATAGTTATTCCGTACTGCAAGGTAGATTCCCATGTATTACTCACCCGTTTGCCACTAAAATAATCAGTGCAAGCACCAAT
>denovo6699 Xc.M.5.Mar11.6_578883
CTGGGCCGTGTCTCGGTCCCAGTGTGGCTGATCATCCTCTCAGACCAGCTATGGATCGTCGCCTTGGTGAGCCGTTACCTCACCAACTAGCTAATCCAACGCGGGCTCATCCATCTCCGATAAATCTTTCTCCAATAGGACGTATACGGTATTAGCACAAATTTCTCTGTGTTATTCCGTAGAGATGGATAGATTCCCACGCGTTACTCACCCGTTGCCGCTCACTCTAAAGAAGTGCGCTCGACTT
>denovo6747 Xb.M.9.Oct10.4_4208
CTGGGCCGTGTCTCAGTCCCAGTGTGGCTGGTCGTCCTCTCAGACCAGCTACAGATCGTCGGCTTGGTAAGCTTTTATCCCACCAACTACCTAATCTGCCATCGGCCGCTCCGTCCGCGCAAGGCCTTGCGGTCCCCTGCTTTCATCCGTAGATCGTATGCGGTATTAGCAAAGCTTTCGCTCCGTTATCCCCCACGATCGGGCACGTTCCGATGTATTACTCACCCGTTCGCCACTCGTCAGCATC
>denovo6791 Xc.F.3.Mar11.4_1010
CTGGACCGTATCTCAGTTCCAGTGTGGCTGATCATCCTCTCAGATCAGCTATAGATCATTGCCTTGGTAGGCCATTACCCCACCAACTAACTAATCTAATATAGGCTCATCTAATAGCAATAAATCTTTCCCCCGTACGGGCGGTATACGGTATTAGTTGCCGTTTCCTAGCAATTGTCCCGTACTACTAGGTAGATTCCTATACATTACTCACCCGTCTGCCACTAAGTTATACTATAGCAAGCTA
>denovo6792 Xc.F.5.Oct10.3_488564
CTGGGCCGTGTCTCAGTCCCAGTGTGGCTGATCATCCTCTCAGACCAGCTATGGATCGTCGCCTTGGTAAGCCTTTACCTTACCAACTAGCTAATCCAACGCGGGCTCATCCATTTCCGATAAATCTTTCTCCTATAAGGACGTATACGGTATTAGCACAAATTTCTCTTGTGTTATTCCCGTAGAAATGGGTAGATTCCCACGCGTTACTCACCCGTTTGCCGCTCACTCTAAAAAGAGTAGCGCT
>denovo6799 Xc.M.2.Oct10.4_258245
TTGGACCGTGTCTCAGTTCCAATGTGGGGGACCTTCCTCTCAGAACCCCTACTGATCGTTGCCTTGGTGGGCCATTACCCCGCCAACAAGCTAATCAGACGCATCCCCATCCATTACCGATAAATCTTTACTTCAAATCTGATGCCGTCATCGAAGACTATGCGGTATTAGTCTGCCTTTCGGCAGGTTATCCCACAGTAATGGGTAGGTTGGATACGCGTTACTCACCCGTGCGCCGGTCGACGTC
>denovo6805 Xb.M.10.Dec10.3_42194
CTGGGCCGTGTCTCAGTCCCAGTGTGGCTGATCATCCTCTCAGACCAGCTACTGATCGTCGCCTTGGTAGGCCGTTACCCCACCAACTAGCTAATCAGACGCGGGCCGATCCTTCGGCAGTAAACCTTTCCCCAAAAGGGCGTATCCGGTATTAGCTCCAGTTTCCCAGAGTTGTCCCGAACCAAAGGGTACGTTCCCACGTGTTACTCACCCGTCTGCCACTAGCACCGAAGTGCCCGTTCGACTT
>denovo6894 Xb.F.8.Dec10.4_601942
CTGGACCGTATCTCAGTTTCAGTGTGGCTGATCATCCTCTCAGATCAGCTATAGATCACTGCCTTGGTAGGCCTATTACCCCACCAACTAGCTAATCTAATATAGGCTCATCTAATAGCAAATAAATCCTTTCCCCCGTAGGGCGTATACGGTATTAGTTGCCGTTTCCAACAATTGTTCCGTACTACTAGGTAGATTCCTATACATTACCCACCGTCTGCCACTAAGTTATACCATAGCAAGCTAC
>denovo6902 Xc.F.3.Mar11.5_433830
CTGGACCGTATCTCAGTTCCAGTGTGGCTGGATCATCCTCTCAGATCAGCTATAGATCACTGCCTTGGTAGGCCATTACCCCACCAACTAGCTAATCTAATATAGGCTCATTCTAATAGCAATAAATCTTTCCCCCGTAGGGCGTATACGGTATTAGTTGCCGTTTCCAACAATTGTTCCGTACTACTAGGTAGATTACCTATACTATTACTCTACCCGTTTGCCAACTTAAGTTACTACCATAGCA
>denovo6916 Xc.F.5.Oct10.6_895
CTGGACCGTATCTCAATTCCAGTGTGGCTGATCATCCTCTCAAACCAGCTATAGATCACTGCCTTGGTAAGCCATTACCTTACCAACTAGCTAATCCAATATAGGCTCATCTAATAGCGATAAATCTTTCCCTCGTAAGGAATATATGGTATTAGCTGTCATTTCTAACAATTATCCCATACTATTAGGTAGATTCCTATATATTACTCACCCGTCTGCCACTAAAGCATATTATAGTAAACTATAA
>denovo6972 D.F.9.Mar11.5_555768
CTGGGCCGTGTCTCGGTCCCAGTGTGGCTGATCATCCTCTCAGACCAGCTATGGATCGTCGCCTTGGTGAGCCGTTACCTCACCAACTAGCTAATCCAACGCGGGCTCATCCATCTCCGATAAATCTTTACTCCCAAAAGGGACGTATACGGTATTAGCACAAATTTCTCTGTGTTATTCCGTAGAAATGGGTAGATTCCCACGCGTTACTCACCCGTTTGCCGCTCACTCTAAAAGAGTAGCGCTC
>denovo7005 Xc.F.5.Mar11.9_462171
CTGGACCGTATCTCCAGTTCCAGTGTGGCTGATCATCCTCTCAGATCAGCTATAGATCACTGCCTTGGTAGGCCATTACCCCACCAACTAGCTAATCTAATATAGGCTCATCTAATAGCAATAAATCTTTCCCCCGTAGGGCGTATACGGTATTAGTTGCCGTTTCCAACAATTGTTCCGTACTACGTAGGTAGACTTCCTATACATTACCTCACCCCGTTTGCCACTAAGTTAATACCATAGCAAG
>denovo7018 Xb.M.9.Dec10.7_8433
CTGGGCCGTGTCTCAGTCCCAGTGTGGCCGGTCACCCTCTCAGGCCGGCTACCCGTCGTCGCCTTGGTGAGCCGTTACCTCACCAACAAGCTGATAGGCCGTGAGCCCATCTATAACCACTACATAACGCTTTCCACCAACACCCCATGCGGAGATTGGTCGTATCCGGTATTAGACCCAGTTTCCCGGGCTTATCCCAGAGTTAAAGGTAGGTTACTCACGTATTACTCACCCGTTCGCCACTAAT
>denovo7023 Xc.M.6.Mar11.2_70164
CTGGACCGTGTCTCAGTTCCAGTGTGGCCGATCGCCCTCTCAGGCCGGCTACCCGTCGTCGCCTTGGTAGGCCATCACCCCACCAACAAGCTGATAGGCCGCGGGCCCATCCCCAGCCGAAAAAACTTTCAACAAACCCCCATGCGAGGAAATGTCAATATTCGGTATTAGCACCCGTTTCCGGGAGTTATCCCAAAGCTGAGGGCAGGTTGCCCACGTGTTACTCACCCGTTCGCCACTCGAGTAC
>denovo7032 Xn.U.5.Mar11.5_402333
CTGGGCCGTGTCTCCAGTCCCAGTGTGGCTGATCATCCTCTCAGACCAGCTATGGATCGTCGCCTTGGTCGAGCCGTTACCTCACCAACTAGCTAATCCAACGCGGCTCATCCATCTCCGACTAAATCTTTCTCCAAATAGGACGTATACGGTATTAGCACAAATTTCTCTGTGTTACTTCCGTAGAGATGGGTAGATTCCCACGCGTTACTCACCCGTTTGCCGCTCGCTCTAAAGAGCGCGCTCG
>denovo7087 Xb.M.10.Dec10.4_21061
CTGGGCCGTGTCTCAGTCCCAGTGTGGCTGGTCGTCCTCTCAAACCAGCTACGGATCGTCGCCTTGGTGAGCCATTACCCCACCAACTAGCTAATCCGATATCGGCCGCTCTAATAGTGCAAGGTCTTGCGATCCCCTGCTTTCCCCCGTAGGGCGTATGCGGTATTAGCTACGCTTTCGCGTAGTTATCCCCCGCTACTAGGCACGTTCCGATACATTACTCACCCGTTCGCCACTCGCCACCAGA
>denovo7105 Xb.M.8.Dec10.2_6806
CTGGGCCGTGTCTCAGTCCCAGTGTGGCCGATCACCCTCTCAGGTCGGCTACGCATCGTTGCCTTGGTGAGCCATTACCTCACCAACTAGCTAATGCGCCGCGGGCCCATCTGTAAGTGACAGCCGAAACCGTCTTTCAGCTTTTCTACATGTGTAGAAAAGAATTATCCGGTATTAGCTCCGGTTTCCCGAAGTTATCCCAGTCTTACAGGTAGGTTGCCCACGTGTTACTCACCCGTCCGCCGCT
>denovo7114 Xb.F.9.Oct10.2_124624
CTGGACCGTATCTCAGTTCCAGTGTGGCTGATCATCCTCTCAGATCAGCTATAGATCACTGCCTTGGTACGGCCATTACCCCACAACTAGCTAATCTAATATAGGCTCATCTAATAGCCAATAAATCTTTCCCCCGTAGGGCGTATACGGTATTAGTTGCCGTTTCCAACTAACTTGTTCCGTACCTACTAGGTAGATTCCTATACATTACTCACCCGTCTGCCACTAAGTTATACCATAAGCAAGC
>denovo7123 Xc.M.5.Dec10.2_427
CTGGTCCGTGTCTCAGTACCAGTGTGGGGGATCTCCCTCTCAGGACCCCTACTCATCATCGCCTTGGTATGCCGTTACCATACCAACTAGCTAATGAGACGCATGCCCATCTTACACCGATAAATCTTTATTATTAATCCGATGCCAAATCAATAATCTATAAGGTATTAATCCGAATTTCTCCGGGCTATCCCAATGTGTAAGGTAGGTTGCATACGCGTTACTCACCCGTGCGCCGGTCTCTAAG
>denovo7142 Xb.F.9.Oct10.1_126823
CTGGGCCGTGTCTCAGTCCCAGTGTGGCCGATCACCCTCTCAGGTCGGCTATGTATCGTCGCCTTGGTGAGCCGTTACCTCACCAACTAGCTAATACAACGCAGGTCCATCTGGTAGTGATGCAATTGCATCTTTCAATTAATTATCATGCGATAAGCAATTTCATGCGGTATTAGCTATCGTTTCCAATAGTTATCCCCCGCTACCAGGCAGGTTACCTACGCGTTACTCACCCGTTCGCAACTCA
>denovo7145 Xn.U.5.Mar11.5_444104
CTGGGCCGTGTCTCAGTCCCAGTGTGGCTGATCATCCTCTCAGACCAGCTATGGATCGTCGCCTTGGTGAGCCGTTACCTCACCAACTAGCTAATCCAACGCGGGCTCATCCATCTCCGTATAAATCTTTCTCCCAAAAGGGACGTATACGGTATTAGCACAAATTTCTCTGTGTTATTCCGTAGACGATAGGTAGATTCCCACGCGTTACTCACCCGTTTGCCGCTCGCTCTAAAAGTAGCGCGCT
>denovo7191 Xc.U.6.Mar11.1_10085
CTGGGCCGTGTCTCAGTCCCAGTGTGGCCGATCACCCTCTCAGGTCGGCTATGCATCGTCGCCTTGGTAGGCCTTTACCCCACCAACTAGCTAATGCACCGCAAAGCCATCTCATAGTGTTAGCCGAAACCAACTTTTAAACATATATCATGCGATTTATGCTGTTATCCGGTATTAGCTATCGTTTCCAATAGTTGTCCCCGTCTATGAGGCAGGTTCTTTACGTGTTACTCACCCGTTCGCCGCT
>denovo7196 Xc.M.3.Oct10.3_26814
CTGGACCGTATCTCAGTTCCAGTGTGGCTGATCATCCTCTCAGATCAGCTATAGATCATTGCCTTGGTAGGCCATTACCCCACCAACTAACTAATCTAATATAGGCTCATCTAATAGCAATAAATCTTTCCCCCGTAGGGCGTATACGGTATTAGTTGCCGTTTCCAGCAATTGTCCCGTACTACTACGGTAGATTCCTATACATTACCTCACCCGTTCTGCCCACTAAGTTATACTATAGCAAAGC
>denovo7215 Xc.F.4.Dec10.2_138735
CTGGACCGTATCTCAGTTCCAGTGTGGCTGATCATCCTCTCAGATCAGCTATAGATCACTGCCTTGGTAGGCCATTACCCCACCAACTAGCTAATCTAATATAGGCTCATCTAATAGCAATAAATCTTTCCCCCGTAGGGCGTATACGGTATTAGTTGCCGTTTCCAACAATTGTTCCGTACTACTAGGTAGATTCCTATACATTACTCACCCGTTTGCCACTAAGTTATACCATAGACAAGACTAC
>denovo7218 Xb.M.9.Dec10.4_62199
CTGGTCCGTGTCTCAGTACCAGTGTGGGGGGTAGTCCTCTCAGATCCCCTACTGATCGTCGCCTTGGGGAGCCGTTACCTCTCCAACTAGCTAATCAGACGCATACTCATCCTTTACCGATAAATCTTTCAAAATCAAATGATGCCATTCAATTTATTATGGGGTATTAATCCTCCTTTCGGAGGGCTATCCCCCTGTAAAGGGTAGATTGTATACGTGTTACGCACCCGTGCGCCGGTCGCCGGCA
>denovo7228 Xc.M.6.Mar11.3_1188
CTGGGCCGTGTCTCAGTCCCAGTGTGGCTGATCATCCTCTCAGACCAGCTAAAGATCGTCGGCTTGGTGAGCCTTTACCTCACCAACTACCTAATCTTACGCGGGCTCATCCTTGGGCGATAAATCTTTGGTCTTTCGACATCATCCGGTATTAGCACGCCTTTCGGCGAGTTATTCCGAACCCAAGGGCAGATTCCCACGCGTTACGCACCCGTGCGCCACTAACCCCGAAGGGCTCGTTCGACTT
>denovo7243 Xb.F.8.Dec10.4_367773
CTGGGCCGTGTCTCAGTCCCAGTGTGGCTGGTCGTCCTCTCAGACCAACTACAGATCGTTGCCTTGGTAGGCTTTTACCCCACCAACTAGCTAATCTGATATCGGCCGCTCCAATAGCGCGAGGTCTTGCGATCCCCCGCTTTCTACCCTCAGGTCGTATGCGGTATTAATCCGGCTTTCGTCCGGGCGTATCCCCCACCTAATGGGCGACGTTCCGATATATTACTCACCCGTTCGCCACTCGCCG
>denovo7249 Xc.U.6.Mar11.5_356779
CTGGGCCGTGTCTCAGTCCCAGTGTGGCTGATCATCCTCTCAGACCAGCTATGGATCGTCGCCTTGGTGAGCCGTTACCTCACCAACTAGCTAATCCAACGCGGGCTCATCCATCTCCGATAAATCCTTTCTCCCTAAAGGGACGTATACGGTATTAGCACAAATTTCTCTGTGTTATTCCGTAGACGATGGGTAGATTCCCACGCGTTACTCACCCGTTTGCCGCTCGCTCTAAAAGAGCGCGCTC
>denovo7279 Xb.F.9.Oct10.6_39291
CTGGCCCGTATCTCAGTGCCAGTGTGGGGGACCTTCCACTAAGAACCCCTACCCATCGTAGCCTTGGTGAGCCATTACCTCTCCAACTAGCTAATAGGACCGCACGCTCATTTTACACCGCCAGAGCTTTTATCTTGCTAACATAGCGTCCTAAGTAAGATTATATGGGGTATTAATTCCCGTTTCCGGAGGCTATGCCCCAGTGTAAAGTAGATTGCATGCGTCATTACGCACCCGTCCGCCGGTC
>denovo731 C.M.9.Mar11.1_226
TTGGGCCGTGTCTCAGTCCCAATGTGGCCGTTCATCCTCTCAGATCGGCTACGCATTGTTACCTTGGTAAGCCATTACCTTACCAACTAGTTAATGCGCCGCATCCCCATCAATTAGCGAAGCAAATGCTCCTTTCATTATTTATCATTGCAAATAAATAACATATGCGGTATTAGCTGTCGTTTCCAACAGTTATTCCCCACTAAATGGTAGGTTAGATACGTGTTACTCACCCGTTCGCCACTAA
>denovo7320 C.M.9.Mar11.8_2778
CTGGGCCGTGTCTCAGTCCCAGTGTGGCCGGTCGCCCTCTCAGGCCGGCTACCCGTCGTCGCCTTGGTGAGCCGTTACCTCACCAACAAGCTGATAGGCCGCGGGCTCATCCTGCACCGCCGGAGCTTTCCACACAGAGGAGATGCCTCCCTGTGTCGTATCCGGTATTAGACCCCGTTTCCAGGGCTTGTCCCAGAGTGCAGGGCAGATTGCCCACGTGTTACTCACCCGTTCGCCACTAATCCAC
>denovo7325 C.M.9.Mar11.8_98679
TTGGGCCGTGTCTCAGTCCCAATGTGGCCGTTCATCCTTTCTCAGATCGGCTACGCATTGTTACCTTGGTAAGCCATTACCTTACCCAACTAGTTAATGCGCCGCATCCCCATCAATTAGCGAAGCAAATGCTCCTTTCATTATTTATCATTGCAAATAAATAACATATTGCGGTATTACGCTGTCGTTTCCAACAGTTATTCCCCACTTAAATGGTACGGTTAGATACGTGTTACTCACCCGTTAC
>denovo7348 C.M.9.Mar11.9_2718
TTGGGCCGTGTCTCAGTCCCAATGTGGCCGTTCACCCTCTCAGGCCGGCTATGGATCGTCGCCTTGGTGGGCTGTTATCTCACCAACTAGCTAATCCAACGCGGGTCCATCTTATGCCGATAAATCTTTGCTATAAGCATCATGCGATGCTCCATAGTTTATGCGGTATTAGCGTTCGTTTCCAAGCGTTATCCCCCTGCATAAGGTAGGTTACCCACGCGTTACTCACCCGTCCGCCACTTGTTAA
>denovo7356 D.M.9.Mar11.1_108
CTGGACCGTGTCTCAGTTCCAGTGTGGCTGATCATCCTCTCAGACCAGCTAAAGATCGTAGCCTTGGTAAGCATTTACCTCACCAACTAGCTAATCTTGCATGGGCTCATCTTGTAGCGATAAATCTTTCACCTCTCGGCAATATACGGTATTAGCTCTTGTTTCCAATAGTTATTCCGTACTGCAAGGTAGATTCCCATGTATTACTCACCCGTTTGCCACTAAAATAATCAGTGCAAGCACCAAT
>denovo740 Xc.F.4.Oct10.10_29032
TTGGGCCGTGTCTCAGTCCCAATGTGGCCGATCAGTCTCTCAACTCGGCTATGCATCATTGCCTTGGTAAGCCGTTACCTTACCAACTAGCTAATGCACCGCAGGTCCATCCAAGAGTGATAGCAGAACCATCTTTTAAACTCTAGACATGCGTCTAGTGTTGTTATCCGGTATTAGCATCTGTTTCCAGGTGTTATCCCAGTCTCTTGGGCAGGTTACCCACGTGTTACTCACCCGTCCGCCGCTC
>denovo7401 Xc.F.6.Dec10.1_17804
CTGGACCGTATCTCAGTTCCAGTGTGGCTGATCATCCTCTCAGATCAGCTATAGATCACTGCCTTGGTAGGCCATTACCCCACCAACTAGCTAATCTAAGTATAGGCTCATCTAATAGACAATAAATCTTTACCCCCGGTAGGGCGTATACGGTATTAGTTGACCGTTTCCAACAATTGTTCCGTACTACTAGGTAGATTCCTATACCATTACTCACCCGTTTGCCACTAAGTTATACCATAAGCAA
>denovo7415 St.M.9.Mar11.4_4354
CTGGGCCGTGTCTCAGTCCCAGTGTGGCCGATCACCCTCTCAGGTCGGCTATGTATCGTCGCCTTGGTGAGCCGTTACCTCACCAACTAGCTAATACAACGCAGGTCCATCTGGTAGTGGAGCAATTGCCCCTTTCAAGCAGATATCATGCAATATCTACTGTTATGCGGTATTAGCTATCGTTTCCAATAGTTATCCCCCGCTACCAGGCAGGTTACCTACGCGTTACTCACCCGTTCGCAACTCA
>denovo7420 Xc.M.2.Dec10.5_28530
CTGGGCCGTGTCTCAGTCCCAATGTGGCCGTTCATCCTCTCAGACCGGCTACTGATCATCGCCTTGGTGGGCCGTTACCCCTCCAACTAGCTAATCAGACGCAATCCCCTCCTTCAGTGATAGCTTACATGTAGAGGCCACCTTTCATCTATCCTCGATGCCGAGATTAGATCGTATGCGGTATTAGCAGTCGTTTCCAACTGTTGTCCCCCTCTGAAGGGCAGGTTGATTACGCGTTACTCACCCG
>denovo7438 C.M.9.Mar11.9_45936
CTGGGCCGTGTCTCAGTCCCAATGTGGCCGTCCACCCTCTCAGGCCGGCTACTGATCGTCGGCTTGGTAAGCCGTTACCTTACCAACTACCTAATCAGACGCGGGTCCATCATATACCACCGGAGTTTTTCACACTGCTCCATGCGAAGCTGTGCGCTTATGCGGTATTAGCACCTATTTCTAAGTGTTATCCCCCTGTATATGGCAGGTTGCCCACGCGTTACTCACCCGTCCGCCACTAAGCTGT
>denovo7474 Xb.M.9.Dec10.11_649
CTGGGCCGTATCTCAGTCCCAGTGTGGCTGATCATCCTCTCAAACCAGCTACGGATCATCGACTTGGTAGGCCATTACCCCACCAACTATCTAATCCGACATAGACTCCTCCTTCAGCGGCCTTGCGGCCTTTCCTCTTCCGAGCTTATGAGGTATTAATCACAATTTCTCATGGATATCCCTCTCAAAAGGGCAGATTTCTATGTATTACTCACCCGTTCGCCACTAAAATATCTACCGAAGTAAA
>denovo7510 Xb.F.10.Oct10.1_26260
CTGGGCCGTGTCTCAGTCCCAGTGTGGCTGGTCGTCCTCTCAGACCAGCTACAGATCGTCGGCTTGGTAGGCCTTTACCCCACCAACTACCTAATCTGATATCGGCCGCTCCAGTAGCGCGAGGTCTTGCGATCCCCCGCTTTCACCCTCAGGTCTCATGCGGTATTAATCCGGCTTTCGCCGGGCTATCCCCCACTACTGGGCACGTTCCGATACATTACTCACCCGTTCGCCACTCGTCGCCAGG
>denovo7511 Xc.M.1.Mar11.2_544824
CTGGGCCGTGTCTCAGTCCCAGTGTGGCTGATCATCCTCTCAGACCAGCTATGGATCGTCGCCTTGGTGAGCCGTTACCTCACCAACTAGCTAATCCAACGCGGGCTCATCCATCTCCGATAAATCTTTCTCCCTTAAAGGGACGTATACGGTATTAGCACAAATTTCTCTGTGTTATTCCGTACGAGATGGGTAGATTCCCACGCGTTACTTCACCCGTTTGCCGCTCGCTCTAAAAGAGACGCGA
>denovo7534 Xc.U.6.Mar11.1_8621
CTGGGCCGTGTCTCAGTCCCAGTGTGGCCGATCACCCTCTCAGGTCGGCTACGCATCGTCGCCTTGGTAGGCCTTTACCCCACCAACTAGCTAATGCGCCGCGGGCCCATCTGTAAGTGATAGCTAAAAGCCATCTTTCCTTCACTTCTCATGCGAGAAGTGAAACTATCCGGTATTAGCTCACGTTTCCGTAAGTTATCCCAGTCTTACAGGTAGGTTGCCCACGTGTTACTCACCCGTCCGCCGC
>denovo7536 Xb.M.8.Mar11.6_62824
CTGGGCCGTGTCTCAGTCCCAGTGTGGCCGGTCACCCTCTCAGGCCGGCTACCCGTCGTCGCCTTGGTGAGCCATTACCTCACCAACAAGCTGATAGGCCGCGAGTCCATCCTTGACCGAAAAACTTTCCACCCGCACCCGATGCCGGGGCAGGTCGTATCCGGTATTAGACGCCGTTTCCAGCGCTTATCCCAGAGTCAAGGGCAGGTTACTCACGTGTTACTCACCCGTTCGCCACTAATCCACC
>denovo756 Xb.U.10.Mar11.15_3536
CTGGGCCGTATCTCAGTCCCAGTGTGGCCGTTCACCCTCTCAGGCCGGCTACCCGTCGTTGCCTTGGTAGGCCATTACCCCACCAACAAGCTGATAGGCCGCGGGCTCATCCTGCACCGAAAAACTTTCAACCAATAAACATGTGTCTAAAGGTCATATTCGGTATTAGACCCAGTTTCCCAGGCTTATCCCAAAGTGCAGGGCAGATTGCCCACGTGTTACTCACCCGTTCGCCACTCGTGTACCC
>denovo7633 Xc.M.3.Mar11.5_23215
TTGGGCCGTGTCTCAGTCCCAATGTGGCCGATCACCCTCTCAGGTCGGCTATGCATCACGGCCTTGGTGAGCCGTTACCTCACCAACTAGCTAATGCACCGCGGGTCCATCCATCAGCAGAAGCTTGCGCCTCTTTTCCTCTTCAAGCCATGCGGCTCGAAGACCTATGCGGTTTTAGCATCCGTTTCCGGATGTTATCCCCCTCTGATGGGCAGGTTACCCACGTGTTACTCACCCGTTCGCCACT
>denovo7646 Xb.F.9.Oct10.8_37273
CTGGGCCGTATCTCAGTCCCAATGTGACCGGTCACCCTCTCAGGCCGGCTACCCGTCAAAGCCTTGGTAGGCCATCACCCCACCAACAAGCTGATAGGCCGCGAGCCCATCCCCCACCAGAAAAAACCCTTTCCACCAACCCCCATGCGAAGACCAGTGAATATCCAGTATTAGCACCCGTTTCCGGGCGTTATCCCAAAGAAGGGGGCAGGTTACTCACGTGTTACTCACCCGTTCGCCACTCATC
>denovo7666 Xc.M.4.Mar11.8_11573
CTGGGCCGTGTCTCAGTCCCAGTGTGGCCGGTCACCCTCTCAGGTCGGCTACGCATCATCGTCTTGGTGAGCCGTTACCTCACCAACTAACTAATGCGCCATAAGCCCATCTCATTGTGATGTATCCCATCTTTAATTAAATCAAGATGTCTTGACTTAACCTATCCGGTATTAGCTGACGTTTCCATCAGTTATCCCAGGCATTGAGGCAGGTTGCTTATGTATTACTCACCCGTTCGCCACTAAG
>denovo7676 Xc.M.4.Mar11.6_346703
CTGGGCCGTGTCTCAGTCCCAGTGTGGCTGATCGTCCTCTCAGACCAGCTATAGATCGCAGGCTTGGTAGGCCTTTACCCCACCAACTACCTAATCTAACATCGGCCACTCTACTAGCGCAAGGCCTTGCGGTCCCCCTGCTTTTCTCCCTCAGGTATATGCGGTATTAATCCGGCTTTCGCCGGGCTACTCCCCCTCTAGTAGGTATGTTCCGATGCATTACTCACCCGTTCGCCACTCGCCAATC
>denovo7704 Xc.M.6.Mar11.4_332293
CTGGGCCGTGTCTCAGTCCCAGTGTGGCTGATCATCCTCTCAGACCAGCTATGGATCGTCGCCTTGGTGAGCCGTTACCTCACCAACTAGCTAATCCAACGCGGGCTCATCCATCTCCGATAAATCTTTCTCCTATAGGACGTATACGGTATTAGCACAAATTTCTCTGTGTTATTCCGTAGAGATGGGTAGATTCCCACGCGTTACTCACCCGTTTGCCCGCTCGCTACTAAAAAGAGCGCGCTCG
>denovo7714 Xc.M.2.Mar11.6_6491
CTGGGCCGTGTCTCAGTCCCAGTGTGGCTGATCGTCCTCTCAGACCAGCTATAGATCGCAGGCTTGGTAGGCCTTTACCCCACCAACTACCTAATCTAACATCGGCCACTCTACTAGCGCAAGGCCTTGCGGTCCCCTCGCTTTCTTCCCTCCAGGTATATGCGGTATTAATCCGGCTTTCGTCCGGG
>denovo7731 Xc.U.6.Mar11.3_268208
CTGGGCCGTGTCTCAGTCCCAGTGTGGCTGATCATCCTCTCAGACCAGCTATGGATCGTCGCCTTGGTGTACGCCGTTACCTCACCAACTAGCTAATCCAACGCGGGCTCATCCATCTCCGATAAATCTTTACTCCCTAAAGGGACGTATACGGTATTAGCACAAATTTCTCTGTGTTACTTCCGTAGAAATGGGTAGATTCCCACGCGTTACTCACCCGTTTGCCGCTCGCTACTAAAAGAGCGCG
>denovo7742 Xb.F.8.Mar11.4_550267
CTGGACTGTATCTCAGTTCCAGTGTGGCTGATCATCCTCTCAGATCAGCTATAGATCACTGCCTTGGTAGGCCATTACCCCACCAACTAGCTAATCTAATATAGGCTTCATCTAATAGCAATAAATCTTTCCCCCGTAGGGCGTATACGGTATTAGTTGCCGTTTCCAACAATTGTTCCGTACTACCTAGGTAGATTCCTATACATTACTCACCCGTCTGCCACTAACGTTATACCACAGCAAAGCT
>denovo7753 Xb.F.8.Mar11.5_295278
CTGGACCGTATCTCAGTTCCAGTGTGGCTGATCATCCTCTCAGATCAGCTATAGATCACTGCCTTGGTAGGCCATTACCCCACCAACTAGCTAATCTAATATAGGCTCATCTAATAGCTAATAAATCTTTCCCCCGTAGGGTCGTATACGGTATTAGTTGCCGTTTCCAACAATTGTTCCCGTACTACTAGGTAGATTCCTATACATTTACTCACCCGTCTGCCACTAAGTTATACCAATAAGCAAG
>denovo776 Xc.M.3.Oct10.7_680091
CTGGACCGTGTCTCAGTTCCAGTGTGGCTGGTCATCCTCTCAGACCAGCTGGAGATCGTCAGCTTGGTAGGCCTTTACCCCACCAACTACCTAATCCCACTTGGGCTCAACTTATGGCGTGTGGTCCGAAGAGCCCAACACTTTAACTCCGTAAGATGTTACGCGGTATTAGCTACAGTTTCCCGTAGTTACTCCCCCTCATAAGACAGATTCCCAAGCTTTACTCACCCGTCCGCCACTCGCAGCA
>denovo777 Xc.U.6.Mar11.4_49069
CTGGGCCGTGTCTCAGTCCCAGTGTGGCCGATCACCCTCTCAGGTCGGCTACGCATCGTTGCCTTGGTGAGCCGTTACCTCACCAACTAGCTAATGCGCCGCGGGTCCATCTGTAAGTGATAGCTAGACGCCATCTTTCAATTTTGAACCATGCGGTTCAAAATGTTATCCGGTATTAGCTCCGGTTTCCCGGAGTTATCCCAATCTTACAGGCAGGTTACCCACGTGTTACTCACCCGTCCGCCGC
>denovo7794 Xc.M.2.Mar11.5_366
CTGGACCGTGTCTCAGTTCCAGTGTGGCTGGTCATCCTCTCAGACCAGCTAGAGATCGTCAGCTTGGTAGGCCTTTACCCCACCAACTACCTAATCCCACTTGGGCTCAACTTATGGCGTGTGGTCCGAAGAGCCCACACTTTAATCCAAAGATGTTACGCGGTATTAGCTACAGTTTCCCGTAGTTATCCCCCTCCATAAGACAGATTCCCAAGCTTTACTCACCCGTCCGCCACTCGTCAGCAAA
>denovo7799 Xb.M.8.Mar11.3_402261
CTGGACCGTATCTCAGTTCCAGTGTGGCTGATCATCCTCTCAGATCAGCTATAGATCACTGCCTTGGTAGGCCATTACCCCACCAACTAGCTAATCTAATATAGGCTCATCTAATAGCAATAAATCTTTCCCCCGTAGGGCGTATACGGTATTAGTTGCCGTTTCCAACAATTGTTCCGTACTACCTAGGTAGATTCCTATACATTAACTCTACCCGTCTCGCCACCTAAGTTATACCATAGACAAG
>denovo7890 C.F.9.Mar11.3_11148
CTGGGCCGTGTCTCAGTCCCAGTGTGGCCGATCACCCTCTCAGGTCGGCTACGCATCGTTGCCTTGGTGAGCCGTTACCTCACCAACTAGCTAATGCGCCGCGGGCCCATCTATAAGTGACAGCGTAAACCGTCTTTCAGCATACCTACATGAGTAGATATGAATTATCCGGTATTAGCTCCGGTTTCCCGAAGTTATCCCAGTCTTATAGGCAGGTTGCCCACGTGTTACTCACCCGTCCGCCGCT
>denovo7964 Xc.M.4.Mar11.3_21307
CTGGGCCGTGTCTCAGTCCCAGTGTGGCCGATCACCCTCTCAGGTCGGCTATGTATCGTCGCCTAGGTAAGCCGTTACCTTACCTACTAGCTAATACAACGCAGGTCCATCTGGTAGTGGTGCACTTGCACCTTTCAAGCACTTACCATGCAGTAAGCACTGTTATGCGGTATTAGCTATCGTTTCCAATAGTTATCCCCCGCTACCAAGCAGGTTACCTACGCGTTACTCACCCGTTCGCAACTCC
>denovo7988 Xc.M.2.Mar11.11_288668
CTGGACCGTGTCTCAGTTCCAGTGTGGCTGGTCATCCTCTCAGACCAGCTAGAGATCGTCAGTCTTGGTACGCCCTTTACCCCACCAACTACCTAATCCCACTTGGGCTCAACTTATGGCGTGTGGTCCGAAGACGCCCACTACTTTAATCCTAAGATGTTACGCGGTATTAGCTACTAGTTTCCCGTATTACTCCCCC
>denovo7992 Xc.M.6.Dec10.3_57921
CTGGTCCGTGTCTCAGTACCAGTGTGGGGGTAGTCCTCTCAGATCCCCTACTGATCGTTGCCTTGGTGAGCCTTTACCTCACCAACTAGCTAATCAGACGCATACTCATCCTTAACCGTCGGAACTTTCAAAATCAAATGATGCCATTCAATTTATTATGGGGTATTAATCCTCCTTTCGGAGGGCTATCCCCCTGTTAAGGGTAGATTGTATACGTGTTACGCACCCGTGCGCCGGTCGCCACCAG
>denovo7993 Xb.M.9.Mar11.2_135917
CGGGCCCGTGTCTCAGTGCCCGTGTGACTGGTCGTGCTCTCACACCAGTTACTGATCGAAGGCTTGGTGGGCCGTTACCCCGCCAACTACCTAATCAGCCGCACGCCCATCTTTAAGTGCCGGAGCTTTAATAGCTGGATGATGCCATCCCACTATCTTATGGGGTATTAATCCAAGTTTCCCTGGGCTATCCCCCGCTTAAAGGAAGGTTGCGTACGTGTTCCGCACCCGTTTGCCGGTCGCCGGC
>denovo8011 Xc.M.2.Dec10.6_528
CTGGGCCGTGTCTCAGTCCCAGTGTGGCCGGTCGCCCTCTCAGGCCGGCTACCCGTCGTCGCCTTGGTGAGCCATTACCTCACCAACAAGCTGATAGGCCGCGGGCTCATCCTTCACCGCCGGAGCTTTCGACCCGCCAAGATGCCTTGGCAGGTCAGTATCCGGTATTAGACCCCGTTTCCAGGGCTTGTCCCAGAGTGAAGGGCAGATTGCCCACGTGTTACTCACCCGTTCGCCACTAATCCCC
>denovo8036 Xc.M.3.Oct10.4_14682
CTGGACCGTGTCTCAGTTCCAGTGTGGCCGATCACCCTCTCAGGTCGGCTACGTATCGTTGCCTTGGTAAGCCGTTACCTTACCAACTAGCTAATACGGCGCGGGTCCATCTATAAGTGACAGCAAGACCGTCTTTCACTGTAGGACCATGCGGTCCAACATGTTATCCGGCATTAGCCCCGGTTTCCCGGAGTTATTCCAGTCTTATAGGTAGGTTACCCACGTGTTACTCACCCGTCCGCCGCTA
>denovo8056 Xc.M.2.Oct10.5_125
CTGGGCCGTGTCTCAGTCCCAGTGTGGCTGATCGTCCTCTCAGACCAGCTATAGATCGCAGGCTTGGTAGGCCTTTACCCCACCAACTACCTAATCTAACATCGGCCACTCTACTAGCGCAAGGCCTTGCGGTCCCCTGCTTTCTCCCTCAGGTATATGCGGTATTAATCCGGCTTTCGCCGGGCTATCCCCCTCTAGTAGGTATGTTCCGATGCATTACTCACCCGTTCGCCACTCGCCATCAAAG
>denovo8080 Xc.F.3.Dec10.3_279597
CTGGACCGTATCTCAGTTCCAGTGTGGCTGATCATCCTCTCAGATCAGCTATAGATCATTGCCTTGGTACGGCCATTACCCCACACTAGCTAATCTAATATAGGCTCATCTAATAGCCAATAAATCTTTCCCCCGTAAGGGCGTATACGGTATTAGTTGCCGTTTCCAACTAACTTGTTCCGTACCTACTAGGTAGATTCCTATACCATTACTTCACCCGTTTCGCCACTAAGTTATACCATAGACA
>denovo8092 D.M.10.Mar11.3_9218
CTGGACCGTGTCTCAGTTCCAGTGTGGCTGATCATCCTCTCAGACCAGCTAAAGATCGTAGCCTTGGTAAGCATTTACCTCACCAACTAGCTAATCTTGCATGGGCTCATCTTGTAGCGATAAATCTTTCACCTCTCGGCAATATACGGTATTAGCTCTTGTTTCCAATAGTTATTCCGTACTGCAAGGTAGATTCCCATGTATTACTCACCCGTTTGCCGCTCACTCTAAAAGAGTGCGCTCGACT
>denovo8120 Xb.M.10.Dec10.4_861
CTGGGCCGTGTCTCAGTCCCAGTGTGGCTGATCATCCTCTCAGACCAGCTAAGGATCGTCGGCTTGGTGAGCCTTTACCCCACCAACTACCTAATCCTACGCGGGCTCCTCCAAAGGCGATAAATCTTTGGTCTTGCGACATCATCCGGTATTAGCACAAATTTCTCTGTGTTATTCCGAACCTCTGGGCAGATTCCCACGTGTTACGCACCCGTGCGCCACTAGACCCGAAGGTCTCGTTCGACTT
>denovo8153 Xn.U.5.Mar11.6_501506
CTGGACCGTGTCTCAGTTCCAGTGTGGCTGGTCATCTTCTCAGACCAGCTAGAGATCGTCAGCTTGGTAGGCCTTTACCCCACCAACTACCTAATCCCACTTGGGCTCAACTTATGGCGTGTGGTCCGAAGAGCCCACACTTTAATCCAAAGATGTTACGCGGTATTAGCTACAGTTTCCCGTAGTTATCCCCCCTCATAAGACAGTACTTACCCAAGTCTTTAC
>denovo8171 Xc.M.6.Oct10.1_4450
CTGGGCCGTATCTCAGTCCCAATGTGACCGGTCACCCTCTCAGGCCGGCTACCCGTCAAAGCCTTGGTAAGCCACTACCTCACCAACAAGCTGATAGGCCGCGAGCCCATCCCCCACCAGAAAAACCTTTCCACCCACCCCCATGCGGAAGCAAGTGAATATCCAGTATTAGCAGCCGTTTCCGACCGTTATCCCAAAGAAGAGGGCAGGTTACTCACGTGTTACTCACCCGTTCGCCACTCATCAA
>denovo8175 Xc.M.6.Dec10.3_65827
CTGGGCCGTGTCTCAGTCCCAGTGTGGCCGGTCACCCTCTCAGGTCGGCTACGCATCGTCGCCTTGGTGAGCCGTTACCTCACCAACTAGCTAATGCGCCGCAGGCCCATCTGTAAGTGACAGATTGCTCCGTCTTTCCTTTCGTCCACAGGCATGGACGTAAGCACATCCGGTATTAGCTCACGTTTCCGCAAGTTATCCCGATCTTACAGGCAGGTTGCCTACGTGTTACTCACCCGTTCGCCGC
>denovo8200 Xc.M.6.Oct10.2_4544
CTGGGCCGTGTCTCAGTCCCAGTGTGGCCGGTCACCCTCTCAGGTCGGCTACGCATCGTCGCCTTGGTGGGCCGTTACCTCACCAACTAGCTAATGCGCCGCGGGCTCATCCGACACCGACGCGAACGCGTCTTTTCCTTCTCGGCCATGCGGCCAAGAAGACCATCCGGTATTAGCACTCGTTTCCAAGCGTTATCCCAGAGTATCGGGCAGATTGCCCACGTGTTACTCACCCGTCCGCCGCTGA
>denovo8233 Xc.F.2.Dec10.5_741
CTGGACCGTATCTCAGTTCCAGTGTGGCTGATCATCCTCTCAGATCAGCTATAGATCATTGCCTTGGTAGGCCATTACCCCACCAACTAACTAATCTAATATAGGCTCATCTAATAGCAATAAATCTTTCCCCGTAGGGCGTATACGGTATTAGTTGCCGTTTCCAGCAATTGTCCCGTACTACTAGGTAGATTCCTATACATTACTCACCCGTCTGCCACTAAGTTATACTATAGCAAGCTACAAT
>denovo8284 Xc.F.3.Mar11.4_252417
CTGGACCGTATCTCAGTTCCAGTGTGGCTGATCATCCTCTCAGATCAGCTATAGATCATTGCCTTGGTAGGCCTACTTACCCCACCAACTAACTAATCTAATATAGGCTCATCTAATAGCAATAAATCCTTTCCCCGTAGGGCGTATACGGTATTAGTTGCCGTTTCCAGCTAATTCGTCCCGTACTACTAGGTAGATTCCTATACATTACTCACCCGTCTGCCACTAAGTTATACTATAGCAAGCT
>denovo8321 St.M.9.Mar11.8_37776
CTGGGCCGTGTCTCAGTCCCAGTGTGGCGGATCATCCTCTCAGACCCGCTACAGATCATCGCCTTGGTAGGCCTTTACCCTACCAACTAGCTAATCTGACATCGGCCGTTCGAATAACGCGAGGCCTAATGGTCCCCCGCTTTCCTCATTAGAGCGTATGCGGTATTAGCCATCCTTTCGGATGGTTATCCCCCATTACTCGATACGTTCCGATGCATTACTCACCCGTTCGCCACTCGCCGACAAG
>denovo8330 Xb.M.9.Mar11.1_2640
CTGGACCGTCTCTCAGTTCCAGTGTGGCTGGTCATCCTCTCAGACCAGCTAGAGATCGTCGGCTTGGTAAGCCCTTACCTTACCAACTACCTAATCTCACTTGGGTTCATCTATAAGCATGTGGCATCTCTGTCCCACACCTTTGGTATCCCTACTTTACGCGGTATTAGCTACAGTTTCCCGTAGTTATCCCCCTCTTATAGCCACGATCCCAACGACTTTACTTCACCCGTCCGCCACTCGTCAG
>denovo8354 Xn.U.6.Mar11.6_250505
CTGGGCCGTGTCTCAGTCCCAGTGTGGCTGATCATCCTCTCAGACCAGCTATGGATCGTCGCCTTGGTGAGCCGTTACCTCACCAACTAGCTAATCCAACGCGGGCTCATCCATCTTCCGATAAATCTTTCTCCTATAGGACGTATACGGTATTAGCACAAATTTCTCTGTGTTATTCCGTAGAGATGGGTAGATTCCCACGCGTTACTCACCGTTTGCCGCTCACTCTAAAGAGTGACGCTCGACT
>denovo8436 Xb.M.10.Dec10.4_39240
CTGGTCCGTGTCTCAGTACCAGTGTGGGGGATCACCCTCTCAGGCCCCCTAAAGATCATTGACTTGGTGAGCCGTTACCTCACCAACTATCTAATCTTGCGCGTGCCCATCTCTATCCACCGGAGTTTTCAATATTAAGTGATGCCACTCAATATATTATGGGGTATTAATCTTCCTTTCGAAAGGCTATCCCCCAGATAAAGGCAGGTTGCACACGTGTTCCGCACCCGTGCGCCGCTCTCTCTGT
>denovo8455 Xc.M.5.Mar11.6_159213
CTGGGCCGTGTCTCAGTCCCAGTGTGGCTGATCATCCTCTCAGACCAGCTATGGATCGTCGCCTTGGTGAGCCGTTACCTCACCAACTAGCTAATCCAACGCGGGCTCATCCATCTCCGATAAATCTTTCTCCAATAGGACGTATACGGTATTAGCACAAATTTCTCTGTGTTACTTCCGTAGAGATGGGTAGATTCCCACGTCGTTACTCACCCGTTTGCCGCTCACTCTAAAAAGAGTGCGTCTC
>denovo8472 Xc.M.3.Oct10.4_3987
CTGGGCCGTGTCTCAGTCCCAGTGTGGCCGGTCACCCTCTCAGGCCGGCTACCCGTCGTCGCCTTGGTGAGCCATTACCTCACCAACAAGCTGATAGGCCGCGAGTCCATCCAAAACCGATAAATCTTTCCAACACCCACCATGCGGTGGACGCTCCTATCCGGTATTAGACCCAGTTTCCCAGGCTTATCCCAGAGTTAAGGGCAGGTTACTCACGTGTTACTCACCCGTTCGCCACTAATCCACC
>denovo8507 Xc.F.3.Mar11.4_18125
CTGGGCCGTGTCTCAGTCCCAGTGTGGCCGATCACCCTCTCAGGTCGGCTACGCATCGTTGCCTTGGTGAGCCGTTACCTCACCAACTAGCTAATGCGCCGCGGGCCCATCTGTAAGTGACAGCGTAAACCGTCTTTTAGCTTACCAACATGAGTTGATAAGAGTTATCCGGTATTAGCTCCGGTTTCCCGAAGTTATCCCAGTCTTACAGGCAGGTTGCCCACGTGTTACTCACCCGTCCGCCGCT
>denovo8514 D.M.10.Mar11.2_31848
CTGGACCGTGTCTCAGTTCCAGTGTGGCTGATCATCCTCTCAGACCAGCTAAAGATCGTAGCCTTGGTAAGCATTTACCTCACCAACTAGCTAATCTTGCATGGGCTCATCTTGTAGCGATAAATCTTTCACCTTCTCGGCAATATACGGTATTAGCTCTTGTTTCCAATAGTTATTCCGTACTGCAAGGTAGATTCCCATGTATTACTCACCCGTTTTGCCCACTAAAAATAATACTAAGTGCAAG
>denovo8554 Xb.F.9.Oct10.1_3095
CTGGGCCGTGTCTCAGTCCCAGTGTGGCCGGTCACCCTCTCAGGCCGGCTACCCGTCGTCGCCTTGGTAGGCCATTACCCCACCAACAAGCTGATAGGCCGTGAGCCGATCCGAAACCGAAAATCTTTCCAACCAGAGGAGATGCCTCCCTGGCACATATCCAGTATTAGCCACCGTTTCCGGTGGTTATTCCAGAGTTTCGGGCACGTTGCTCACGTGTTACTCACCCGTTCGCCACTAATCCACC
>denovo8562 Xc.M.2.Dec10.7_5421
CTGGGCCGTGTCTCAGTCCCAGTGTGGCTGGTCATCCTCTCAGACCAGCTAGAGATCGTCGGCTTGGTGAGCCTTTACCTCACCAACTACCTAATCCCACTTGGGCTCATCCTATGGCATGTGGCCCGAAGGTCCCACACTTTCATCTCTCGATTCTACGCGGTATTAGCTACAGTTTCCCGTAGTTATCCCCCTCCATAAGCTAGATTCCCAAGCATTACTCACCCGTCCGCCACTCGTCATCAAA
>denovo8565 Xc.M.6.Dec10.4_68
CTGGGCCGTATCTCAGTCCCAGTGTGGCCGGTCGCCCTCTCAGGCCGGCTACCCGTCGTCGCCTTGGTGAGCCATTACCTCACCAACAAGCTGATAGGCCGCGAGCCCATCCCTGACCGCCGGAGCTTTCCACCTTCACGGAGGCCCGCAAAGGTCGTATTCGGTATTAGCGGCTGTTTCCAGCAGTTATTCCGATGTCAAGGGTAGGTTGCTCACGTGTTACTCACCCGTTCGCCACTCGTGTACC
>denovo858 Xb.M.10.Dec10.4_18780
CTGGGCCGTGTCTCAGTCCCAGTGTGGCTGATCATCCTCTCAAACCAGCTATGGATCGTAGGCTTGGTAGGCCATTACCCCACCAACTACCTAATCCAACGCGGGCTAATCCTTTGGCGATAAATCTTTCCCCCGAAGGGCACATACGGTATTACTCTCAGTTTCCCGAGGCTATTCCGTACCAAAGGGCATATTCCCACGCGTTACTCACCCGTCCGCCGCTAGACCCGAAGGTCTCGCTCGACTT
>denovo8582 Xc.F.1.Mar11.3_60005
CTGGGCCGTGTCTCAGTCCCAGTGTGGCTGATCATCCTCTCAGACCAGCTACAGATCGTCGGCTTGGTAAGCTTTTATCCCACCAACTACCTAATCTGCCATCGGCCGCTCCGTCCGCGCGAGGTCCGAAGATCCCCCGCTTTCATCCGTAGATCGTATGCGGTATTAGCAAAGCTTTCGCCTCGTTATCCCCCACGATCGGGCACGTTCCGATGTATTACTCACCCGTTCGCCACTCGTCAGCATC
>denovo8585 Xc.M.4.Mar11.4_30253
CTGGGCCGTGTCTCAGTCCCAGTGTGGCTGATCATCCTCTCAGACCAGCTATGGATCGTCGCCTTGGTAAGCCTTTACCTTACCAACTAGCTAATCCAACGCGGGCTCATCCATTTCCGATAAATCTTTCTCCTATAAGGACGTATACGGTATTAGCACAAATTTCTCTGTGTTATTCCGTAGAGATGGGTAGATTCCCACGCGTTACTCACCCGTTTGCCGCTCGCTCTAAAAGAGCGCGCTCGAC
>denovo8627 Xc.F.3.Mar11.2_32558
CTGGGCCGTGTCTCAGTCCCAGTGTGGCTGATCATCCTCTCAAACCAGCTATGGATCGTCGGCTTGGTGAGCCGTTACCTCACCAACTACCTAATCCAACGCGGGCCGATCCTTTGCCGATAAATCTTTCCCCCATGACCGCCAAGGCCAAGGGGCACATACGGTATTAAACCCAGTTTCCCGGGACTATTCCGTAGCAAAGGGCACGTTCCCACGCGTTACTCACCCGTCCGCCGCTAGACCCGAA
>denovo863 Xc.F.2.Dec10.1_36027
CTGGGCCGTGTCTCAGTCCCAGTGTGGCTGATCATCCTCTCAGACCAGCTACAGATCGTTGCCTTGGTAGGCCTTTACCCCACCAACTAGCTAATCTGACATCGGCCACTCCAATCGCGCGAGGTCTTGCGATCCCCCGCTTTCTCCCTCAGGACGTATGCGGTATTAGCACTTCTTTCGAAGTGTTATCCCCCACGACTGGGCATGTTCCGATGTATTACTCACCCGTTCGCCGCTCGCCACCAGG
>denovo8662 Xn.U.6.Mar11.9_305683
TTGGGCCGTGTCTCAGTCCCAGTGTGGCTGATCATCCTCTCAGACCAGCTATGGATCGTCGCCTTGGTGAGCCGTTACCTCACCAACTAGCTAATCCAACGCGGGCTCATCCATCTCCGATAAATCTTTACTCCAAATAGGACGTATACGGTATTAGCACAAATTTCTACTGTGTTATTCCGTAGAGATGGGTAGATTCCCACGCGTTACTCACCCGTTTGCCGCTCGCTCTAAAAGNGACGCGCTC
>denovo8771 Xc.M.3.Mar11.4_640353
CTGGACCGTGTCTCAGTTCCAGTGTGGCTGGTCCATCCTCTCAGACCAGCTAGAGATCGTCAGCTTGGTAGCCTTTACCCCACCAACTACCTAATCCCACTTGGGCTCAACTTATGGCGTGTGGTCCGAAGAGCCCACTACTTTAAATCCTAAGATGTTACGCGGTATTAGCTACAGTTTCCCGTAGTTATCCCCCTCCATAAGACTAGATTCCCAAGCCTTTACTCACCCGTCCGCCACTCGTCAG
>denovo8777 Xn.U.5.Mar11.2_661642
CTGGGCCGTGTCTCAGTCCCAGTGTGGCTGATCATCCTCTCAGACCAGCTATGGATCGTCGCCTTGGTGAGCCGTTACCTCACCAACTAGCTAATCCAAGGCGGGCTCATCCATCTCCGATAAATCTTTACTCCAAATAGGACGTATACGGTATTAGCTACAAATTTCTCTGTGTTATTCCGTAGGAGATGGGTAGATTCCCACGCGTTACTCACCCGTTTGCCGCTCGCTCTAAAAGAGCGCGCTC
>denovo8783 Xc.M.2.Oct10.5_223697
CTGGGCTGTGTCTCAGTCCCAGTGTGGCTGATCGTCCTCTCAGACCAGCTATAGATCGCAGGCTTGGTAGGCCTCTACCCCACCAACTACCTAATCTAACATCGGCCACTCTACTAGCGCAAGGCCTTGCGGTCCCCTGCTTTCTCCCTCAGGTATATGCGGTATTAACTCCGGTCTTTCGCCGGGCTACTCCCCCTCTAGTAGGTATGTTCCGATGCATTACTCACCCGTTCGCCACTCGCCATCA
>denovo8794 Xb.F.8.Mar11.6_515486
CTGGACCGTATCTCAGTTCCAGTGTGGCTGGATCATCCTCTCAGATCAGCTATAGATCACTGCCTTGGTAGGCCATTACCCCACCAACTAGCTAATCTTAATATAGGCTCATTCTAATAGCAATAAATCTTTCCCCCGTAGGGCGTATACGGTATTAGTTGCCGTTTCAACTAATTGTTCCGTATACTAGGTAGATTCCTATACATTACTCACCCGTCTGCCACTAAGTTACTACCATAGCAAGCTA
>denovo8835 Xc.M.2.Mar11.5_342730
CTGGACCGTGTCTCAGTTCCAGTGTGGCTGGTCATCCTCTCAGACCAGCTAGAGATCGTCAGTCTTGGTAGGCCTTTACCCCCACCAACTACCTAATCCCACTTGGGCTCAACTTATGGCGTGTGGTCCGAAGAGCCCACACTTTAATCCGAAGATGTTACGCGGTATTAGCTACAGTTTCCCGTAGTTATCCCCCTCCATAAGACTAGACTTACCCAAGCTTTA
>denovo8868 D.F.9.Mar11.4_214036
CTGGGCCGTGTCTCAGTCCCAGTGTGGCTGATCATCCTCTCAGACCAGCTATGGATCGTCGCCTTGGTGAGTCCGTTACCTCACCAACTAGCTAATCCAACGCGGGCTCATCCATCTCCGATAAATCTTTCTACCCGAAAAGGGACGTATACGGTATTAGCACAAATTTCTCTGTGTTATTCCGTAGAAATGGGTAGATTCCCACGTCGTTACTCTACCCGTTTGCCGCTCACTACTAAAAGAGTGC
>denovo8984 Xc.F.4.Oct10.7_708085
CTGGACCGTATCTCAGTTCCAGTGTGGCTGATCATCCTCTCAGATCAGCTATAGATCACTGCCTTGGTAGGCCATTACCCCACCAACTAGCTAATCTAATATAGGCTCATCTAATAGCAATAAATCTTTCCCCCGTAGGGCGTATACGGTATTAGTTGCCGTCTCCAACAATTGTCCGTACTACTAGGTANATTCCTATACATTACTCACCCGTTTGCCACTAACGTTATACCATAGCAAAGCTAAC
>denovo8986 Xc.F.2.Oct10.4_139832
CTGGACCGTATCTCAGTTCCAGTGTGGCTGATCATCCTCTCAGATCAGCTATAGATCATTGCCTTGGTAGGCCATTACCCCACCAACTAACTAATCTAATATAGGCTCATCTAATAGCAATAAATCTTTCCCCCGTAGGGCGTATACGGTATTAGTTGCCGTTTCCAGCAATTTGTCCCGTATACTAGGTAGATTCCTATACATTACTCACCCGTCTGCCACTAAGTTATACTATAGCAAGCTACAA
>denovo9007 Xc.M.2.Mar11.9_24773
CCGGACCGTGTCTCAGTTCCGGTGTGACTGATCATCCTCTCAGACCAGTTACAGATCGTCGCCTTGGTGGGCCTTTACCCCACCAACTAGCTAATCTGATTTAGGCTCATCTAATAGCAAGAGCTTGCGCCCCCTTTCACCCGTAGGTCGTATGCGGTATTAATTCGAGTTTCCCCGAGCTATCCCCCACTACTAGGTAGATTCCTAAATGTTACTCACCCGTCCGCCACTAATCATCTCTAGCAAG
>denovo9011 Xb.M.10.Dec10.2_4154
CTGGACCGTGTCTCAGTTCCAGTGTGGCTGGTCGTCCTCTCAGACCAGCTACTGATCGTAGCCTTGGTAGGCCTTTACCCTACCAACTAGCTAATCAGATATCGGCCGCTCCAGGAGCATGAGGTTCTTGCGAATCCCCCACTTTCATCCATAGATCGTATGCGGTATTAGCGTAACTTTCGCTACGTTATCCCCCACTCTTGGGTACGTTCCGATATATTACTCACCCGTTCGCCACTCGCCGCCA
>denovo9015 D.M.9.Mar11.5_76260
CTGGGCCGTGTCTCAGTCCCAGTGTGGCTGACCATCCTCTCAGACCAGCTATAGATCGTCGGCTTGGTAGGCCATTACCCTACCAACTACCTAATCCAACGCGGGCTCATCCAGTAACGGAGCAATACTAAGTTTCAATTATATAAGAGTCTATTGAAACTTAGTATTGCTCCTTTCCTCCAAGGAGGACATACGGTATTAGCAGCTGTTTCCAACTGTTATTCCGTATTACTGGGTAGATTCCCAC
>denovo9054 C.M.9.Mar11.5_305668
TTGGGCCGTGTCTCAGTCCCAATGTGGCCGTTCATCCTCTCGGATCGGCTACGCATTGTTACCTTGGTAAGCCATTACCTTACCAACTAGTTAATGCGCCGCATCCCCATCAATTAGCGAAGCAAATGCTCTTTCATTATTTATCATTGACAAATAAATACATATGCGGTATTAGCTGTCGTTTCCAAC
>denovo9055 Xc.F.6.Dec10.2_313562
CTGGACCGTATCTCGGTTCCAGTGTGGCTGATCATCCTCTCAGATCAGCTACAGATCACTGCCTTGGGTAGGCCATTACCCCCACCAACTAGCTAATCTAATATAGGCTCATCTAATAGCAAATAAATCCTTTCCCCCGTAGGGCGTATACGGTATTAGTTGCCGTTTCCAACAATTGTTCCGTACTACTAGGTAGATTCCTATACATTACTCACCCGTTTGCCACTAAGTTATACCATAGCAAGCT
>denovo9069 Xc.F.2.Dec10.1_85113
AAGGGCCGTGTCTCAGTCCCCTTGTGGCCGTTCACCCTCTCAGGCCGGCTACCCATCATCGCCTTGGTGAGCTGTTACCTCTCCAACTAGCTAATGGGACGCAAAGCTCTCTCACAGTGCTTATAGCTTTCATAATTCTAAGATGCCTTAAAATCATAATATCAGGTATTAGCATTCATTTCTAAATGTTGTCCCTAGCCGTGAGGCAAGTTCTTTACGCGTTACTCACCCGTCCGCCACCCAAATC
>denovo9078 Xn.F.4.Oct10.1_131560
CTGGGCCGTGTCTCAGTCCCAGTGTGGCGGATCATCCTCTCAGACCCGCTACAGATCGTCGCCTTGGTAGGCCTTTACCCCACCAACTAGCTAATCTGACTTAGGCTCATCTATTAGCGCAAGGTCCGAAGATCCCCTGCTTTCCCCCGTAGGGCGTATGCGGTATTAGCATTCCTTTCGGAATGTTGTCCCCCACTAATAGGCAGATTCCTAAGCATTACTCACCCGTCCGCCGCTAGGTCAGGTA
>denovo9088 Xb.U.10.Mar11.14_82872
CTGGGCCGTATCTCAGTCCCAATGTGGCCGTACACCCTCTCAGGCCGGCTACCCGTCGACGCCTTGGTAGGCCATTACCCCACCAACAAGCTGATAGGCCGCGAGCTCATCCCATACCGCAAAAGCTTTCCACCACCCCATCCAAGAAGTGGTCATATTCGGTATTAGACCCAGTTTCCCAGGCTTATCCCAAAGTACAGGGCAGATCACCCACGTGTTACTCACCCGTTCGCCACTCGAGTACCCT
>denovo9125 Xc.M.4.Mar11.3_3614
TTGGGCCGTGTCTCAGTCCCAATGTGGCCGTTCATCCTCTCAGACCGGCTACTGATCGTCGCCTTGGTAGGCCATTACCCTTCCAACTAGCTAATCAGACGCGAGGCCATCTTACACCGATAAATCTTTAACCCTTCTAACATGTGTTAGTGTGGTCTCATGAGGTATTAATCGAAGTTTCCCTCGGCTATCCCTCTGTGTAAGGCAGGTTCCTCACGTGTTACTCACCCGTTCGCCACTTTCATAA
>denovo9156 Xb.F.9.Oct10.2_6918
TTGGGCCGTGTCTCAGTCCCAATGTGGCTGATCATCCTCTCAGACCAGCTACTGATCGTCGCCTTGGTGGGCCATTACCCCACCAACTAGCTAATCAGACGCGGGCCGATCCTTCAGCGATAAATCTTTCTGCTCTCGCACGTATCCGGTATTAGCCCAAGTTTCCCTGGGTTATCCCGAACTGAAGGGCACGTTCCCACGCGTTACTCACCCGTCTGCCACTCACCTTGCGGTGCGTTCGACTTGC
>denovo9203 Xc.F.5.Oct10.1_14
CTGGGCCGTGTCTCAGTCCCAGTGTGGCTGATCATCCTCTCAGACCAGCTATGGATCGTCGCCTTGGTGAGCCATTACCTCACCAACTAGCTAATCCAACGCGGGCTCATCCATCTCCGATAAATCTTTCTCCAATAGGACGTATACGGTATTAGCACAAATTTCTCTGTGTTATTCCGTAGAGATGGGTAGATTCCCACGCGTTACTCACCCGTTTGCCGCTCGCTCCAGAGGAGCGCGCTCGACT
>denovo923 Xc.F.5.Mar11.2_8
CTGGACCGTATCTCAGTTCCAGTGTGGCTGATCATCCTCTCAGATCAGCTATAGATCACTGCCTTGGTAGGCCATTACCCCACCAACTAGCTAATCTAATATAGGCTCATCTAATAGCAATAAATCTTTCCCCCGTAGGGCGTATACGGTATTAGTTGCCGTTTCCAACAATTGTTCCGTACTACTAGGTAGATTCCTATACATTACTCACCCGTTTGCCACTAAGTTATACCATAGCAAGCTACAG
>denovo9246 Xc.M.5.Mar11.2_8031
CTGGGCCGTGTCTCAGTCCCAATCTGGCTGGTCGGTCTCTCAACCCAGCTACCCATCATTGCCTTGGTAGGCCGTTACCCCACCAACAAGCTAACAGGCCGCGGGCCCATCCCTCTCCGCCGGAGCTTTCTCGAGTCTTCCATGCGGAAGTCCCGAAGTATTCGGTATTATCCACGGTTTCCCGTGGCTATCCCAATGAGAGGGGCAGGTTGCCCACGTGTTACTCAGCCGTTCGCCACTTTATACA
>denovo9296 D.M.10.Mar11.3_229614
CTGGGCCGTGTCTCAGTCCCAGTGTGGCTGATCATCCTCTCAGACCAGCTATGGATCGTCGCCTTGGTGAGCCGTTACCTCACCAACTAGCTAATCCAACGGCGGGCTCATCCATCTCCGATAAGTCTTTCTACCCAAAAGGGACGTATACGGTATTAGCAACAAATTTCTCTGTGTTATTCCGTAGAAATGGGTAGACTTCCCACGCGTTACTCACCCGTTTGCCGCTCACTACTAAAAGAGTGCG
>denovo9317 Xc.F.3.Mar11.3_59335
CTGGGCCGTGTCTCAGTCCCAGTGTGGCCGATCACCCTCTCAGGTCGGCTACGCATCGTCGCCTTGGTGAGCCGTTACCTCACCAACTAGCTAATGCGCCGCGGGCCCATCTGTAAGTGATAGCCGAAGCCATCTTTCAGCTTTCCCTCATGAGAGGAAAAGGATTATCCGGTATTAGCTCCGGTTTCCCGAAGTTATCCCAGTCTTACAGGCAGGTTGCCCACGTGTTACTCACCCGTCCGCCGCT
>denovo9339 D.M.10.Mar11.1_14599
CTGGGCCGTGTCTCAGTCCCAGTGTGGCGGATCGTCCTCTCAGACCCGCTACGGATCATCGCCTTGGTAAGCCTTTACCTCACCAACTAGCTAATCCGACATCGGCCGATCGAATAACGCGAGGCCTTTAACAGTCCCCCGCTTTCCTCCTAAGAGCGTATGCGGTATTAGCTACACTTTCGCATAGTTATCCCCCATTACTCGGTACGTTCCGATGCATTACTCACCCGTTCGCCACTCGCCGACA
>denovo9363 C.M.9.Mar11.9_9725
CTGGGCCGTGTCTCAGTCCCAATGTGGCCGATCACCCTCTCAGGTCGGCTACGCATCGTCGCCTTGGTGAGCCGTTACCTCACCAACTAGCTAATGCGCCGCGGGCCCATCTCATAGCGGATTGCTCCTTTAATTGCTACTTCATGCGAAGCTACAATCTTATGCGGTATTAATCTCCCTTTCGGAAGGCTATTCCCCTCTATGAGGCAGGTTGCCCACGTGTTACTCACCCGTCCGCCGCTAGCTT
>denovo9376 Xc.M.5.Dec10.3_574807
CTGGGCCGTGTCTCAGTCCCAGTGTGGCTGATCGTTCTCTCAGACCAGCTATAGATCGCAGGCTTGGTAGGCCTTTACCCCACCAACTACCTAATCTAACATCGGCCACTCTACTAGCGCAAGGCCTTGCGGTACCCCTGCCTTTCTCCCTCAGGTATATGCGGTATTAATCCGGCTTTCGCCGGGCTATCCCCCTCTAGTAGGTATGTTCCGATCGCATTACTCTACCTGTTCGCCACTCGCCATC
>denovo9438 Xb.M.10.Dec10.4_497
CTGGACCGTGTCTCAGTTCCAGTGTGGCTGATCATCCTCTCAAACCAGCTAGGGATCGTCGCCTTGGTGAGCCATTACCTCACCAACTAGCTAATCCCACGTAGGCGCATCCGATAGCATGTGGCCCGAAGGTCCCACACTTTGGTCCGTAGACATTATGCGGTATTAACAGTCGTTTCCAACTGGTATCCCCCTCTATCGGGTAGCTTCCTACGCATTACTCACCCGTCCGCCGCTAGAACCGAAG
>denovo9446 Xc.M.5.Mar11.4_9496
ATGGGCCGTGTCTCAGTCCCATTGTGGCTGATCATCCTCTCAGACCAGCTACCGATCGTCGCCTTGGTAGGCTCTTACTCTACCAACTAGCTAATCGGACGCGGGCTCATCTTTAGACGGATTACTCCTTTCACCTTGCGGCATATGCGGTATTAGCGGACCTTTCGGCCCGTTATCCCCCATCTAAAGGCAGATTCCCACGCGTTACTCACCCGTCCGCCACTAGGTATTGCTACCTCGTTCGACT
>denovo9451 Xc.M.6.Dec10.4_618142
CTGGACCGTGTCTCAGTTCCAGTGTGGCTGGTCATCCTCTCAGACCAGCTAGAGATCGTCAGCTTGGTAGGCCTTTACCCCACCAACTACCTAATCCCACTTGGGCTCAACTTATGGCGTGTGGTCCGAAGACGCCCACTACTTTAAATCCTAAGATGTTACGCGGTATTAGCTACAGTTTCCCGTAGTTACTCCCCCTCATAAGACAGACTTCCCAAGCTTTACTCACCCGTCCGCCACTCGTCAG
>denovo9471 Xc.M.3.Dec10.7_672003
CTGGACCGTGTCTCAGTTCCAGTGTGGCTGGTCATCCTCTCAGACCAGCTAGAGATCGTCAGCTTGGTAGGCCTTTACCCCACCAACTACCTAATCCCACTTGGGCTCAACTTATGGCGTGTGGTCCGAAGAGCCCCACACTTTAATCCGAAGATGTTTACGCGGTATTAGCTACAGTTTCCCGTAGTTACTCCCCCCTTCCATAAGACCAGATTCCCCAAGCTTTACTCCACCCGTCCGCCACTCG
>denovo9473 Xb.M.7.Mar11.1_365797
CTGGACCGTCTCTCAGTTCCAGTGTGGCTGGTCATCCTCTCAGACCAGCTAGAGATCGTCGGCTTGGTAAGCCCTTACCTTACCAACTACCTAATCTCACTTGGGTTCATCTATAAGCATGTGGCATCTCTGTCCCACACCTTTGGTATCTCTACTTTACGCGGTATTAGCTACAGTTTCCCGTAGTTATCCCCCTCCTTATTAG
>denovo973 Xc.M.6.Dec10.4_19288
CTGGCCCGTATCTCAGTGCCAGTGTGGGGGCCGCTCCTCTCAGAGCCCCTACTGATCATCGCCTTGGTGGGCTCTTACCCCGCCAACTAGCTAATCAGACGCAAGACCATCCGCTGCCAATAAATCTTTACCCTTCAGGTGATGCCACCCAAAGGGACTATGCGGGATTAATCCACCTTTCGGCGGGCTATCCCCCAGCAGCGGGCAGGTTCCTTACGCGTTACGCACCCGTACGCCACTATAGCAT
